# Supplementary material for: (2-Benzoyl­phen­yl)(naphthalen-1-yl)methanone
Source: Acta Crystallogr Sect E Struct Rep Online. 2012 Sep 26;68(Pt 10):o3012. doi: 10.1107/S1600536812039098 (PMC3470370; doi:10.1107/S1600536812039098)
Supplement: Supplementary file 2 [file e-68-o3012-Isup2.hkl]

#
# h,k,l, Fc-squared, Fo-squared, sigma(Fo-squared) and status flag
#
data_I
_shelx_title ' SUBBIAHPANDI2DK2 in P2(1)/n'
_shelx_refln_list_code          4
_shelx_F_calc_maximum      142.27
_exptl_crystal_F_000       704.00
_reflns_d_resolution_high  0.7596
 
loop_
 _symmetry_equiv_pos_as_xyz
 'x, y, z'
 '-x+1/2, y+1/2, -z+1/2'
 '-x, -y, -z'
 'x-1/2, -y-1/2, z-1/2'
 
_cell_length_a    10.4105
_cell_length_b     9.6218
_cell_length_c    17.8497
_cell_angle_alpha  90.000
_cell_angle_beta  106.113
_cell_angle_gamma  90.000
 
_shelx_F_squared_multiplier     1.000
 
loop_
 _refln_index_h
 _refln_index_k
 _refln_index_l
 _refln_F_squared_calc
 _refln_F_squared_meas
 _refln_F_squared_sigma
 _refln_observed_status
   2   0   0     1398.37     1308.17     13.89 o
   4   0   0     1242.97     1220.19     12.24 o
   6   0   0       24.30       17.60      1.01 o
   8   0   0     1238.19     1199.54     14.26 o
  10   0   0      389.76      372.68      6.97 o
  12   0   0       20.74       14.63      2.53 o
   1   1   0      717.33      596.32      4.61 o
   2   1   0      901.50      906.93      6.07 o
   3   1   0      848.80      863.10      6.14 o
   4   1   0      174.72      194.70      1.85 o
   5   1   0       14.53       12.21      0.55 o
   6   1   0        1.96        2.00      0.40 o
   7   1   0       20.92       23.86      0.82 o
   8   1   0       58.67       58.04      1.37 o
   9   1   0       68.35       78.09      2.00 o
  10   1   0        8.95        7.62      1.20 o
  11   1   0        1.56        0.58      1.18 o
  12   1   0        7.16        5.57      1.58 o
  13   1   0        0.38       -0.66      1.54 o
   0   2   0    11533.04    11437.20    190.56 o
   1   2   0    11235.02    11151.62    132.06 o
   2   2   0       31.15       34.42      1.22 o
   3   2   0      215.95      197.21      1.88 o
   4   2   0     1534.87     1609.63     11.70 o
   5   2   0        3.47        3.71      0.40 o
   6   2   0       22.21       18.02      0.67 o
   7   2   0      456.97      403.15      4.44 o
   8   2   0       11.74        9.99      0.85 o
   9   2   0      394.32      389.85      4.57 o
  10   2   0       90.26       95.52      2.47 o
  11   2   0       42.91       43.72      1.87 o
  12   2   0        3.73        3.18      1.44 o
   1   3   0       55.24       71.05      1.28 o
   2   3   0     2912.86     3013.41     31.67 o
   3   3   0      614.97      613.80      6.45 o
   4   3   0      973.73     1009.88      9.62 o
   5   3   0       20.77       22.29      0.85 o
   6   3   0       22.93       18.83      0.73 o
   7   3   0       35.98       36.58      1.05 o
   8   3   0       77.64       66.13      1.76 o
   9   3   0       69.82       76.72      1.89 o
  10   3   0        0.81        0.81      0.82 o
  11   3   0        1.09       -0.20      1.03 o
  12   3   0        3.96        2.25      1.31 o
   0   4   0     2007.20     2222.80     30.38 o
   1   4   0       12.94        8.90      0.54 o
   2   4   0      560.37      553.07      7.55 o
   3   4   0      126.42      128.27      2.51 o
   4   4   0      802.89      810.06      8.48 o
   5   4   0      444.80      505.37      5.86 o
   6   4   0       13.85       14.31      0.89 o
   7   4   0       44.32       45.58      1.65 o
   8   4   0        0.25       -0.81      0.96 o
   9   4   0       16.79       16.97      1.46 o
  10   4   0       45.25       42.22      2.18 o
  11   4   0        3.64        4.84      1.55 o
  12   4   0        2.40       -0.45      1.78 o
   1   5   0     1348.45     1492.30     17.15 o
   2   5   0      509.97      533.34      7.85 o
   3   5   0       29.83       28.29      1.49 o
   4   5   0       23.23       22.05      1.21 o
   5   5   0        0.00        1.67      1.01 o
   6   5   0        2.12        0.42      0.58 o
   7   5   0       87.75       82.66      2.27 o
   8   5   0       17.20       12.77      1.61 o
   9   5   0      122.64      113.74      3.05 o
  10   5   0        0.09       -1.02      2.17 o
  11   5   0        7.25        4.67      1.58 o
  12   5   0        7.45       10.20      1.88 o
   0   6   0       31.31       29.52      1.84 o
   1   6   0       84.28       89.54      2.14 o
   2   6   0      145.03      151.11      3.67 o
   3   6   0      285.64      332.34      5.08 o
   4   6   0      233.02      247.47      5.20 o
   5   6   0        0.75        0.72      0.87 o
   6   6   0        0.32        1.00      1.25 o
   7   6   0        1.31        0.34      1.47 o
   8   6   0       13.67       13.00      2.19 o
   9   6   0        2.29        1.86      1.94 o
  10   6   0       49.18       61.53      2.84 o
  11   6   0        0.02       -0.25      1.61 o
   1   7   0        0.05       -1.23      1.23 o
   2   7   0        0.00        0.72      0.76 o
   3   7   0       16.16       14.38      1.33 o
   4   7   0        0.26        0.44      1.07 o
   5   7   0       95.65       97.16      4.22 o
   6   7   0        0.75        1.49      1.68 o
   7   7   0       18.19       14.97      2.92 o
   8   7   0        0.05       -1.30      2.12 o
   9   7   0       53.84       49.36      4.29 o
  10   7   0        1.04        1.13      2.76 o
   0   8   0     1232.90     1273.25     32.63 o
   1   8   0       57.71       51.27      3.03 o
   2   8   0       26.53       26.46      2.77 o
   3   8   0       80.01       76.41      3.61 o
   4   8   0       56.00       57.08      3.39 o
   5   8   0       28.11       25.28      2.54 o
   6   8   0       56.94       42.44      4.89 o
   7   8   0        5.89        8.18      2.39 o
   8   8   0        3.49       10.94      2.78 o
   9   8   0        1.87        1.94      2.72 o
  10   8   0       22.84       33.72      7.26 o
   1   9   0      313.45      309.17      7.76 o
   2   9   0      284.36      287.10      7.46 o
   3   9   0       12.84       11.26      3.08 o
   4   9   0        8.17        7.66      1.92 o
   5   9   0       78.17       69.25      4.02 o
   6   9   0       15.36       14.88      2.51 o
   7   9   0        0.92        0.56      2.82 o
   8   9   0       12.07        7.71      2.59 o
   9   9   0        8.15        8.59      2.97 o
   0  10   0      106.65       96.11      5.88 o
   1  10   0       69.41       66.21      3.70 o
   2  10   0        3.13        3.37      1.83 o
   3  10   0        3.59        5.43      1.88 o
   4  10   0       23.75       21.87      4.05 o
   5  10   0       12.47       10.22      2.35 o
   6  10   0        0.61        3.93      4.09 o
   7  10   0        4.79        2.82      4.23 o
   8  10   0        0.21        7.88      2.74 o
   1  11   0       17.33       14.98      2.18 o
   2  11   0       22.38       18.49      5.03 o
   3  11   0        3.85        5.74      1.98 o
   4  11   0        3.57        7.85      3.14 o
   5  11   0        2.02        0.73      2.03 o
   6  11   0       10.33        5.39      3.88 o
   0  12   0        0.16        0.59      2.31 o
   1  12   0        7.59        6.01      1.95 o
   2  12   0        0.97        1.01      2.58 o
   3  12   0        0.05       -0.39      4.65 o
   4  12   0        0.20        2.06      2.11 o
 -13   0   1       15.62       13.85      2.70 o
 -11   0   1        8.01       12.86      1.82 o
  -9   0   1       45.53       49.25      2.35 o
  -7   0   1      390.18      358.40      4.78 o
  -5   0   1      111.39       95.63      1.78 o
  -3   0   1      146.34      149.82      1.97 o
  -1   0   1      536.31      329.32     18.69 o
   1   0   1     2650.08     2241.07     62.34 o
   3   0   1      223.44      214.80      3.31 o
   5   0   1     1103.23     1166.24     13.19 o
   7   0   1      402.61      398.86      5.93 o
   9   0   1      242.62      270.40      4.95 o
  11   0   1       18.86       18.36      2.58 o
 -13   1   1        4.55        3.90      2.13 o
 -12   1   1       32.47       30.16      1.81 o
 -11   1   1      155.79      164.40      3.42 o
 -10   1   1      109.99      121.58      2.81 o
  -9   1   1      854.67      829.19      7.96 o
  -8   1   1      128.03      113.03      1.87 o
  -7   1   1       42.34       33.87      1.04 o
  -6   1   1      174.90      143.43      1.80 o
  -5   1   1        0.44        3.72      0.42 o
  -4   1   1        2.96        2.46      0.32 o
  -3   1   1     3583.12     3308.46     24.35 o
  -2   1   1      559.96      577.51      4.36 o
  -1   1   1      815.94      808.64      6.20 o
   0   1   1      115.99      113.75      3.63 o
   1   1   1    11507.67    11305.82     71.08 o
   2   1   1     6832.85     6662.33     42.55 o
   3   1   1        2.74        4.72      0.31 o
   4   1   1      439.90      430.69      3.33 o
   5   1   1      649.84      614.59      4.48 o
   6   1   1       60.78       69.17      1.22 o
   7   1   1      403.12      371.66      3.40 o
   8   1   1       65.67       60.58      1.50 o
   9   1   1      601.94      640.68      7.08 o
  10   1   1       90.95      101.14      2.52 o
  11   1   1      150.12      144.49      3.72 o
  12   1   1        2.50        2.46      1.73 o
 -13   2   1       17.97       18.62      1.88 o
 -12   2   1        8.51       10.17      1.49 o
 -11   2   1       11.03        9.84      1.35 o
 -10   2   1       14.02       21.98      1.73 o
  -9   2   1        0.28        0.65      0.88 o
  -8   2   1       33.63       29.64      1.05 o
  -7   2   1      312.43      316.22      3.37 o
  -6   2   1      689.50      680.65      5.88 o
  -5   2   1      321.47      334.05      3.17 o
  -4   2   1       69.48       77.90      1.07 o
  -3   2   1       91.09       84.58      1.16 o
  -2   2   1      734.68      672.67      5.88 o
  -1   2   1        0.11        0.84      0.32 o
   0   2   1     3043.50     3115.64     30.15 o
   1   2   1    13241.48    13115.39    126.90 o
   2   2   1      146.47      144.22      1.39 o
   3   2   1       15.88       14.39      0.45 o
   4   2   1      390.47      373.96      3.39 o
   5   2   1       20.06       16.59      0.62 o
   6   2   1       10.47       14.41      0.67 o
   7   2   1      160.21      163.03      2.17 o
   8   2   1      166.66      180.66      2.75 o
   9   2   1      626.88      627.94      7.17 o
  10   2   1        0.00        0.75      1.01 o
  11   2   1        6.70        6.85      1.44 o
  12   2   1       11.28       10.84      1.60 o
 -12   3   1       24.44       22.96      2.62 o
 -11   3   1        7.33        7.77      1.59 o
 -10   3   1        2.48        3.19      0.78 o
  -9   3   1      103.02      117.96      2.32 o
  -8   3   1      726.96      701.88      6.65 o
  -7   3   1      231.09      207.39      2.52 o
  -6   3   1      138.76      156.11      2.19 o
  -5   3   1      194.26      219.62      2.70 o
  -4   3   1       42.62       46.47      1.13 o
  -3   3   1      580.31      616.76      5.62 o
  -2   3   1     1711.11     1812.36     16.21 o
  -1   3   1       73.75       87.69      1.42 o
   0   3   1     9702.49    10007.31    104.25 o
   1   3   1     5543.99     5721.21     59.43 o
   2   3   1      284.86      272.28      4.41 o
   3   3   1       66.37       79.55      1.33 o
   4   3   1     1115.38     1123.16      9.81 o
   5   3   1       10.85       19.47      0.70 o
   6   3   1        6.13        5.73      0.59 o
   7   3   1        9.20        7.67      0.74 o
   8   3   1      382.01      376.52      4.50 o
   9   3   1      135.19      145.68      3.18 o
  10   3   1        0.02       -0.41      0.86 o
  11   3   1        1.80        1.31      1.07 o
  12   3   1        0.11       -1.00      1.00 o
 -12   4   1       13.55       15.39      2.28 o
 -11   4   1        3.57        3.05      1.45 o
 -10   4   1        0.17        1.53      1.26 o
  -9   4   1        5.92        7.35      1.24 o
  -8   4   1       20.11       17.89      1.35 o
  -7   4   1        0.04       -0.11      0.77 o
  -6   4   1       26.07       29.95      1.12 o
  -5   4   1      201.42      215.43      2.92 o
  -4   4   1       24.31       19.67      0.85 o
  -3   4   1      143.01      161.59      2.46 o
  -2   4   1      869.17      959.99     10.62 o
  -1   4   1       59.72       57.61      2.36 o
   0   4   1      684.28      727.61      8.16 o
   1   4   1      637.12      668.38     13.05 o
   2   4   1      104.19      124.15      2.11 o
   3   4   1      158.03      180.25      3.20 o
   4   4   1       80.05       74.09      2.11 o
   5   4   1      104.89      110.81      1.99 o
   6   4   1        1.16       -0.60      0.60 o
   7   4   1        1.79       -0.36      0.79 o
   8   4   1      104.57       99.96      2.50 o
   9   4   1       12.09        7.29      1.60 o
  10   4   1        9.03        7.24      1.47 o
  11   4   1        1.48        0.09      1.34 o
  12   4   1       13.03       16.61      1.98 o
 -12   5   1       21.53       23.84      2.24 o
 -11   5   1        4.93        4.71      1.47 o
 -10   5   1        0.31       -1.14      1.14 o
  -9   5   1       48.81       49.59      2.44 o
  -8   5   1      242.96      237.02      4.34 o
  -7   5   1      125.34      124.47      3.89 o
  -6   5   1       18.65       16.40      0.96 o
  -5   5   1      287.05      309.66      3.89 o
  -4   5   1       56.21       57.73      2.28 o
  -3   5   1        5.97        3.26      0.48 o
  -2   5   1      292.25      319.72      4.72 o
  -1   5   1       17.13       15.25      0.93 o
   0   5   1       76.98       88.52      1.92 o
   1   5   1      960.00     1008.01     11.22 o
   2   5   1      347.75      313.42      9.74 o
   3   5   1       26.31       28.51      1.65 o
   4   5   1       74.96       74.75      2.16 o
   5   5   1        0.35        0.01      0.83 o
   6   5   1        1.81        0.77      1.01 o
   7   5   1        4.57        4.57      0.81 o
   8   5   1        0.00       -0.89      0.89 o
   9   5   1       42.76       39.51      1.89 o
  10   5   1        1.97        1.42      1.22 o
  11   5   1        0.23       -0.62      1.34 o
 -11   6   1        8.33       11.59      1.57 o
 -10   6   1        8.80       10.83      1.45 o
  -9   6   1       17.93       10.83      1.57 o
  -8   6   1        2.66        3.84      1.47 o
  -7   6   1        9.52        5.49      1.73 o
  -6   6   1        1.01       -0.10      1.19 o
  -5   6   1       46.81       45.92      2.29 o
  -4   6   1      382.90      410.40      7.43 o
  -3   6   1       21.12       24.45      1.29 o
  -2   6   1      257.24      262.89      4.21 o
  -1   6   1       14.45       14.92      1.08 o
   0   6   1      310.22      323.75      4.81 o
   1   6   1       31.38       38.09      1.41 o
   2   6   1       48.24       57.03      2.00 o
   3   6   1      361.52      363.94      6.53 o
   4   6   1       12.14        9.76      1.20 o
   5   6   1        2.65        1.62      0.94 o
   6   6   1        7.77        4.63      1.46 o
   7   6   1       27.07       19.34      3.97 o
   8   6   1       33.39       36.74      4.73 o
   9   6   1       70.25       79.46      5.00 o
  10   6   1        1.10        0.29      5.30 o
  11   6   1        1.28       -2.15      6.16 o
 -11   7   1        5.23       11.85      3.48 o
 -10   7   1       21.76       23.14      3.67 o
  -9   7   1       62.32       64.08      7.50 o
  -8   7   1       62.46       63.61      4.28 o
  -7   7   1        5.31        3.57      4.67 o
  -6   7   1       35.01       25.27      2.64 o
  -5   7   1       31.38       22.57      2.16 o
  -4   7   1      116.94      112.87      3.38 o
  -3   7   1        9.82        7.80      1.22 o
  -2   7   1        0.01        0.54      0.70 o
  -1   7   1      119.62      111.12      2.46 o
   0   7   1       76.05       86.59      2.13 o
   1   7   1       12.18       12.02      0.99 o
   2   7   1      336.19      324.79      6.00 o
   3   7   1       10.34       10.92      1.73 o
   4   7   1      191.42      197.59      5.95 o
   5   7   1       33.50       41.18      7.72 o
   6   7   1       48.58       35.64      4.23 o
   7   7   1        1.65       -1.21      2.17 o
   8   7   1       18.77       25.06      3.69 o
   9   7   1       22.84       24.66      4.06 o
  10   7   1        0.00        0.21      2.67 o
 -10   8   1        8.86       11.75      3.39 o
  -9   8   1        0.49       -1.91      2.33 o
  -8   8   1        0.34       -1.22      1.99 o
  -7   8   1        0.46       -0.66      2.00 o
  -6   8   1        0.85       -0.42      1.68 o
  -5   8   1        4.09        4.96      1.85 o
  -4   8   1        9.55       16.20      2.95 o
  -3   8   1       21.49       19.45      2.06 o
  -2   8   1       65.16       63.55      3.23 o
  -1   8   1      117.82      110.33      3.93 o
   0   8   1      117.72      113.21      4.03 o
   1   8   1       52.19       66.11      3.33 o
   2   8   1      435.94      436.74      9.73 o
   3   8   1        6.14        6.91      1.72 o
   4   8   1        1.09        0.83      2.96 o
   5   8   1       36.74       31.84      2.92 o
   6   8   1       73.94       72.59      4.17 o
   7   8   1        0.79        2.87      2.22 o
   8   8   1       20.25       16.63      3.08 o
   9   8   1       22.95       18.67      3.44 o
  -9   9   1        3.47        4.91      2.62 o
  -8   9   1        3.48        2.56      2.39 o
  -7   9   1        7.88        4.01      2.25 o
  -6   9   1        7.27        3.33      2.18 o
  -5   9   1       74.75       72.13      6.50 o
  -4   9   1        1.70        2.96      1.73 o
  -3   9   1       19.99       14.65      2.71 o
  -2   9   1        2.38        0.43      1.62 o
  -1   9   1      411.71      412.88     10.18 o
   0   9   1      149.80      149.14      4.96 o
   1   9   1      133.36      130.77      4.73 o
   2   9   1       13.95       19.99      6.40 o
   3   9   1       33.88       29.03      2.58 o
   4   9   1        0.49       -0.81      1.56 o
   5   9   1        3.74        3.96      1.97 o
   6   9   1        3.53        8.99      2.34 o
   7   9   1        0.01       -1.67      2.07 o
   8   9   1        0.09       -2.20      2.20 o
   9   9   1       37.83       48.29      5.00 o
  -8  10   1        2.06       -1.91      2.40 o
  -7  10   1        0.55        1.32      2.11 o
  -6  10   1        2.00        0.82      2.13 o
  -5  10   1       37.12       34.61      5.69 o
  -4  10   1        0.60       -1.45      1.58 o
  -3  10   1        0.78        2.09      2.26 o
  -2  10   1        8.59        7.58      1.85 o
  -1  10   1        2.88        1.06      3.38 o
   0  10   1       39.16       34.68      5.38 o
   1  10   1      197.62      202.07      7.56 o
   2  10   1      101.26      104.91      4.53 o
   3  10   1       52.61       52.34      3.28 o
   4  10   1        4.19        5.37      2.06 o
   5  10   1        6.74        4.93      3.17 o
   6  10   1        1.48        3.18      4.34 o
   7  10   1        0.29       -2.02      2.02 o
  -6  11   1        0.01       -2.72      2.72 o
  -5  11   1        6.75        9.75      2.41 o
  -4  11   1        2.65        1.37      3.60 o
  -3  11   1        0.00       -1.64      1.64 o
  -2  11   1        0.67        0.31      2.19 o
  -1  11   1        9.27        8.08      1.94 o
   0  11   1        0.91        1.19      1.71 o
   1  11   1        0.22       -1.09      2.20 o
   2  11   1        8.93        7.11      2.50 o
   3  11   1        1.27        1.33      1.86 o
   4  11   1        0.95        3.94      2.04 o
   5  11   1       13.31       10.63      2.59 o
   6  11   1        0.89        0.94      3.07 o
  -4  12   1        0.07        1.20      3.09 o
  -3  12   1       25.72       20.56      3.03 o
  -2  12   1        6.43        3.42      1.91 o
  -1  12   1        0.79        1.97      1.80 o
   0  12   1        0.16        0.79      1.65 o
   1  12   1        1.64        2.40      1.89 o
   2  12   1        0.49       -0.24      1.77 o
   3  12   1        6.40        7.06      2.37 o
 -12   0   2       10.45       11.07      1.88 o
 -10   0   2      211.72      221.44      4.93 o
  -8   0   2      132.10      113.53      2.46 o
  -6   0   2      163.71      147.98      2.45 o
  -4   0   2     1753.67     1787.90     17.43 o
  -2   0   2    20242.13    18884.10    191.03 o
   0   0   2      106.74       87.21      4.17 o
   2   0   2      372.32      317.73      3.89 o
   4   0   2      238.12      260.76      4.15 o
   6   0   2       70.07       63.01      1.83 o
   8   0   2      356.41      382.61      5.41 o
  10   0   2      395.18      392.04      8.83 o
  12   0   2        9.03        2.06      2.24 o
 -13   1   2        0.02       -0.84      1.60 o
 -12   1   2       54.19       57.17      2.23 o
 -11   1   2        1.66        2.36      1.13 o
 -10   1   2       27.26       32.30      1.46 o
  -9   1   2       64.54       64.16      1.72 o
  -8   1   2       53.73       43.85      1.17 o
  -7   1   2      168.79      178.43      2.29 o
  -6   1   2      151.25      181.71      2.17 o
  -5   1   2      626.28      630.48      5.31 o
  -4   1   2      172.95      168.14      1.87 o
  -3   1   2       58.33       52.11      0.93 o
  -2   1   2        3.86        5.23      0.35 o
  -1   1   2      236.07      207.87      1.99 o
   0   1   2     1839.09     1800.39     14.45 o
   1   1   2       57.12       55.25      0.60 o
   2   1   2     2857.18     2821.90     18.23 o
   3   1   2        6.93        7.02      0.35 o
   4   1   2        7.31        4.30      0.38 o
   5   1   2      264.86      245.68      2.40 o
   6   1   2       19.05       14.86      0.66 o
   7   1   2      153.13      158.92      2.19 o
   8   1   2      109.74      122.06      2.05 o
   9   1   2       27.41       32.70      1.56 o
  10   1   2        8.74        9.29      1.34 o
  11   1   2       64.03       68.73      3.04 o
  12   1   2        0.01        0.04      1.69 o
 -13   2   2        0.03        1.63      1.20 o
 -12   2   2       16.72       19.58      1.60 o
 -11   2   2      112.08      110.55      2.79 o
 -10   2   2       16.38       16.79      1.13 o
  -9   2   2        0.12        1.89      0.77 o
  -8   2   2      397.80      379.46      3.96 o
  -7   2   2      213.40      204.13      2.46 o
  -6   2   2      336.46      374.69      3.78 o
  -5   2   2      109.06      133.21      1.60 o
  -4   2   2      130.72      132.57      1.80 o
  -3   2   2     1429.35     1405.63     11.29 o
  -2   2   2     2556.75     2522.74     20.88 o
  -1   2   2    15626.55    15266.26    144.35 o
   0   2   2     1734.26     1591.54     16.53 o
   1   2   2      659.15      608.45      5.33 o
   2   2   2     1930.71     1854.05     15.56 o
   3   2   2      718.87      731.05      5.86 o
   4   2   2       15.90       18.40      0.63 o
   5   2   2      405.87      425.51      3.97 o
   6   2   2        0.10       -0.23      0.44 o
   7   2   2      107.25      104.05      1.74 o
   8   2   2        3.27        0.67      0.92 o
   9   2   2       85.68       88.16      2.27 o
  10   2   2       22.96       19.72      1.64 o
  11   2   2        0.23       -0.38      1.13 o
  12   2   2        1.09       -0.08      1.22 o
 -13   3   2        0.02       -1.72      2.53 o
 -12   3   2        0.96        3.38      2.44 o
 -11   3   2       27.01       36.04      2.65 o
 -10   3   2       30.98       31.44      2.03 o
  -9   3   2       38.07       36.62      1.65 o
  -8   3   2      658.17      645.57      6.85 o
  -7   3   2      428.96      437.00      4.91 o
  -6   3   2       61.31       50.06      1.34 o
  -5   3   2        2.69        6.34      0.59 o
  -4   3   2       89.05       95.85      1.60 o
  -3   3   2       15.46        9.88      0.54 o
  -2   3   2      433.58      471.36      4.61 o
  -1   3   2      282.15      292.04      3.95 o
   0   3   2     3917.75     4059.02     39.15 o
   1   3   2     2700.94     2776.91     44.42 o
   2   3   2       80.39       71.17      1.18 o
   3   3   2     2003.76     2116.80     20.62 o
   4   3   2     1016.28      975.09      8.67 o
   5   3   2      104.63      111.96      1.65 o
   6   3   2      281.49      300.14      3.17 o
   7   3   2       20.96       16.16      0.97 o
   8   3   2        0.11       -0.78      0.78 o
   9   3   2       24.30       24.65      1.70 o
  10   3   2        6.51        7.94      1.06 o
  11   3   2        3.62        1.11      1.01 o
  12   3   2        3.65        4.95      1.30 o
 -12   4   2        8.47       11.23      2.20 o
 -11   4   2        0.09        1.05      1.62 o
 -10   4   2        5.23        6.32      1.38 o
  -9   4   2       40.28       47.83      2.70 o
  -8   4   2        6.71        4.21      1.07 o
  -7   4   2      124.78      121.88      2.18 o
  -6   4   2       70.02       64.66      1.72 o
  -5   4   2      153.21      142.83      2.21 o
  -4   4   2       76.00       75.05      1.64 o
  -3   4   2     1685.94     1808.58     16.34 o
  -2   4   2      216.75      223.42      2.62 o
  -1   4   2     2039.19     2212.75     23.47 o
   0   4   2     2205.61     2319.60     27.48 o
   1   4   2       12.91       14.13      1.00 o
   2   4   2       14.89       15.67      1.19 o
   3   4   2      893.84     1030.96     13.15 o
   4   4   2       63.06       68.87      2.12 o
   5   4   2      170.93      178.36      2.72 o
   6   4   2        0.22       -0.22      0.46 o
   7   4   2        2.00        1.02      0.65 o
   8   4   2      139.96      149.34      2.67 o
   9   4   2       80.24       92.11      1.96 o
  10   4   2        2.38        3.58      1.00 o
  11   4   2       12.37       13.95      1.76 o
  12   4   2        2.16        1.97      1.74 o
 -12   5   2        2.15        2.73      1.64 o
 -11   5   2        1.49        1.75      1.41 o
 -10   5   2        1.15        0.31      1.27 o
  -9   5   2      182.39      189.66      4.04 o
  -8   5   2       13.74       12.77      1.37 o
  -7   5   2       65.63       67.39      2.16 o
  -6   5   2       68.28       71.21      1.76 o
  -5   5   2        3.05        4.85      0.68 o
  -4   5   2      354.95      359.90      4.41 o
  -3   5   2       31.90       29.01      1.25 o
  -2   5   2      121.04      135.50      2.50 o
  -1   5   2     1281.30     1343.68     16.37 o
   0   5   2      252.48      290.71      5.49 o
   1   5   2     2014.00     2239.82     26.76 o
   2   5   2       25.08       26.76      1.04 o
   3   5   2      147.99      147.60      2.96 o
   4   5   2        8.21       10.58      1.05 o
   5   5   2        1.74        2.63      0.95 o
   6   5   2       20.34       15.80      1.46 o
   7   5   2       25.70       22.53      1.82 o
   8   5   2       34.16       30.81      1.63 o
   9   5   2       47.69       41.89      1.85 o
  10   5   2       40.46       45.02      2.23 o
  11   5   2       10.49       12.50      1.69 o
 -11   6   2        0.36       -1.40      1.40 o
 -10   6   2       26.17       25.11      1.72 o
  -9   6   2       64.44       52.20      2.17 o
  -8   6   2      264.83      283.53      6.04 o
  -7   6   2       49.08       44.71      1.66 o
  -6   6   2      104.33      108.64      3.61 o
  -5   6   2      248.78      257.13      5.62 o
  -4   6   2       15.12       13.42      1.17 o
  -3   6   2       54.03       57.46      2.14 o
  -2   6   2        5.37        4.15      0.73 o
  -1   6   2      100.71      101.40      2.17 o
   0   6   2      169.48      174.40      4.01 o
   1   6   2      955.25     1002.88     12.74 o
   2   6   2       39.52       42.52      1.47 o
   3   6   2      237.05      259.31      5.19 o
   4   6   2       17.54       18.84      1.30 o
   5   6   2       58.88       57.02      2.99 o
   6   6   2       28.71       32.37      2.29 o
   7   6   2       83.65       78.42      4.42 o
   8   6   2       51.47       47.72      5.35 o
   9   6   2       53.61       63.88      9.91 o
  10   6   2       21.45       28.17      3.95 o
  11   6   2        0.31       -2.11      2.84 o
 -11   7   2        3.66        3.05      2.90 o
 -10   7   2       21.78       24.51      3.70 o
  -9   7   2       23.05       18.90      3.24 o
  -8   7   2        1.90        2.09      2.64 o
  -7   7   2        1.36       -1.06      1.80 o
  -6   7   2      153.94      135.50      4.25 o
  -5   7   2      122.37      114.27      3.65 o
  -4   7   2       59.40       64.33      2.65 o
  -3   7   2      203.63      219.07      5.08 o
  -2   7   2        0.60       -0.34      0.83 o
  -1   7   2       39.69       38.43      1.83 o
   0   7   2      185.22      201.07      3.52 o
   1   7   2       72.72       70.67      2.46 o
   2   7   2      104.37      102.18      3.75 o
   3   7   2       14.20       11.01      1.13 o
   4   7   2       18.75       16.39      2.81 o
   5   7   2       73.85       66.54      3.69 o
   6   7   2        3.46        3.19      3.86 o
   7   7   2      222.17      215.59      7.39 o
   8   7   2        8.04        3.19      3.11 o
   9   7   2        0.17        2.71      2.74 o
  10   7   2       27.77       28.88      4.27 o
 -10   8   2        6.70        7.53      3.03 o
  -9   8   2        2.42        1.24      2.49 o
  -8   8   2        5.60        2.36      3.61 o
  -7   8   2       74.88       66.07      4.11 o
  -6   8   2        5.50       10.86      2.20 o
  -5   8   2       78.22       68.81      3.76 o
  -4   8   2      125.56      116.75      4.43 o
  -3   8   2       94.73       91.27      4.63 o
  -2   8   2      129.71      134.98      4.34 o
  -1   8   2        7.31        4.42      1.51 o
   0   8   2       55.53       47.03      4.97 o
   1   8   2      421.73      433.33      9.54 o
   2   8   2        0.26       -0.50      4.71 o
   3   8   2       55.83       54.69      4.79 o
   4   8   2       23.89       27.15      3.01 o
   5   8   2        1.69       -1.61      1.61 o
   6   8   2        1.00       -0.08      1.92 o
   7   8   2       12.34       10.92      3.31 o
   8   8   2        6.71        5.19      2.59 o
   9   8   2       13.98        8.74      3.09 o
  -9   9   2        2.02        1.81      2.61 o
  -8   9   2       12.67       11.56      2.71 o
  -7   9   2       15.07       11.18      2.82 o
  -6   9   2       12.87       11.41      2.36 o
  -5   9   2        3.10        3.82      1.99 o
  -4   9   2        0.00        0.58      1.63 o
  -3   9   2       18.07       14.30      1.98 o
  -2   9   2       41.11       41.63      2.81 o
  -1   9   2       47.41       47.20      2.96 o
   0   9   2        6.57        7.73      1.78 o
   1   9   2        1.39        1.51      1.66 o
   2   9   2        2.25        1.41      1.63 o
   3   9   2        0.18        1.06      1.58 o
   4   9   2        0.01        0.39      2.72 o
   5   9   2        0.09       -0.55      3.19 o
   6   9   2        3.11        5.35      2.29 o
   7   9   2       14.64       14.93      2.89 o
   8   9   2        0.70        0.85      6.36 o
  -8  10   2        0.59       -0.02      2.20 o
  -7  10   2       21.10       25.13      3.73 o
  -6  10   2       21.22       24.01      9.68 o
  -5  10   2        8.64       13.51      2.37 o
  -4  10   2        1.80       -1.27      1.68 o
  -3  10   2       52.07       48.96      3.15 o
  -2  10   2        4.86        5.10      1.72 o
  -1  10   2       76.02       70.24      3.52 o
   0  10   2       10.74        9.02      2.22 o
   1  10   2       23.93       24.25      2.54 o
   2  10   2        7.77       11.93      2.26 o
   3  10   2       42.71       45.34      8.62 o
   4  10   2        5.77        7.45      2.16 o
   5  10   2       15.60       12.04      2.46 o
   6  10   2       38.08       39.87      3.66 o
   7  10   2        0.29       -2.34      2.92 o
  -6  11   2        1.37        1.41      2.81 o
  -5  11   2        0.67       -2.60      2.77 o
  -4  11   2        0.59        1.74      1.89 o
  -3  11   2        0.72       -0.15      1.67 o
  -2  11   2        0.19        0.14      1.64 o
  -1  11   2        1.46        1.16      1.63 o
   0  11   2       51.48       46.07      3.12 o
   1  11   2        2.61        3.01      1.76 o
   2  11   2        6.53        7.86      2.22 o
   3  11   2       16.72       18.63      2.63 o
   4  11   2       10.01       14.98      2.59 o
   5  11   2       12.87       19.04      3.15 o
   6  11   2        4.61        4.32      2.45 o
  -4  12   2        2.96        3.24      2.15 o
  -3  12   2        3.71        3.40      2.08 o
  -2  12   2        1.08        0.03      1.72 o
  -1  12   2        0.30        0.50      1.71 o
   0  12   2        3.61        2.76      1.89 o
   1  12   2        0.87        0.37      1.79 o
   2  12   2        7.29        3.67      2.16 o
   3  12   2       35.27       46.75      5.39 o
 -13   0   3        0.13       -1.50      1.50 o
 -11   0   3       56.59       60.49      2.74 o
  -9   0   3       70.87       68.27      2.54 o
  -7   0   3      213.97      235.18      3.48 o
  -5   0   3     4159.58     4307.90     41.02 o
  -3   0   3     2520.72     2383.62     22.77 o
  -1   0   3     1040.50      991.62      8.94 o
   1   0   3    10510.12    10268.75    106.03 o
   3   0   3     1657.74     1542.69     14.06 o
   5   0   3       61.99       44.94      1.52 o
   7   0   3        9.00        9.40      1.02 o
   9   0   3       35.20       40.48      2.35 o
  11   0   3      174.95      192.25      8.07 o
 -13   1   3        1.87        3.34      1.34 o
 -12   1   3       11.63       10.79      1.36 o
 -11   1   3       20.58       19.70      1.61 o
 -10   1   3       25.80       24.26      1.28 o
  -9   1   3        9.21        7.19      0.85 o
  -8   1   3       37.04       31.81      1.04 o
  -7   1   3      565.57      593.18      5.35 o
  -6   1   3       33.80       29.79      0.80 o
  -5   1   3        3.01        2.74      0.41 o
  -4   1   3      257.81      230.60      2.23 o
  -3   1   3     1540.49     1518.37     15.38 o
  -2   1   3     1910.21     1859.43     33.49 o
  -1   1   3      322.01      374.91      3.41 o
   0   1   3     4083.18     3994.20     37.98 o
   1   1   3     4291.03     4387.61     36.52 o
   2   1   3     1719.79     1724.26     12.94 o
   3   1   3      385.66      364.66      3.12 o
   4   1   3        0.09        1.55      0.36 o
   5   1   3      264.89      272.98      2.64 o
   6   1   3       52.91       51.79      1.18 o
   7   1   3      123.70      114.67      1.98 o
   8   1   3      100.82       87.44      1.92 o
   9   1   3       69.23       69.15      2.07 o
  10   1   3        5.51        4.31      1.38 o
  11   1   3        3.90        4.21      1.71 o
  12   1   3       19.95       19.56      2.31 o
 -13   2   3        1.90        0.39      2.59 o
 -12   2   3        5.16        3.75      1.10 o
 -11   2   3        3.83        4.90      0.99 o
 -10   2   3       67.48       65.06      1.75 o
  -9   2   3      350.33      355.42      4.07 o
  -8   2   3       84.86       80.15      1.53 o
  -7   2   3      143.31      153.81      1.99 o
  -6   2   3      690.18      747.57      7.09 o
  -5   2   3      249.93      273.87      3.37 o
  -4   2   3      266.84      242.90      2.72 o
  -3   2   3      650.17      716.49      6.43 o
  -2   2   3     4066.01     4055.19     33.33 o
  -1   2   3    12807.18    12426.68    117.22 o
   0   2   3      153.66      147.55      1.58 o
   1   2   3      181.66      151.79      1.71 o
   2   2   3       55.34       68.20      1.04 o
   3   2   3      102.28       99.46      1.29 o
   4   2   3     2021.18     2166.42     15.66 o
   5   2   3      568.49      610.88      5.13 o
   6   2   3      281.77      277.92      3.06 o
   7   2   3      132.69      121.79      1.93 o
   8   2   3       47.16       47.55      1.61 o
   9   2   3       26.79       25.90      1.40 o
  10   2   3       11.69       12.88      1.26 o
  11   2   3       19.22       25.28      1.69 o
  12   2   3        4.36        5.36      1.46 o
 -13   3   3       11.36       11.78      3.57 o
 -12   3   3       29.51       25.87      3.22 o
 -11   3   3        0.85        1.07      1.59 o
 -10   3   3      261.14      267.04      8.16 o
  -9   3   3      245.27      243.32      3.93 o
  -8   3   3      164.10      171.10      3.02 o
  -7   3   3      133.79      121.28      2.36 o
  -6   3   3       40.20       34.19      1.11 o
  -5   3   3      136.94      143.00      2.37 o
  -4   3   3       66.84       60.52      1.20 o
  -3   3   3     2016.57     2083.48     17.52 o
  -2   3   3     1540.94     1605.67     14.52 o
  -1   3   3      233.33      220.16      2.94 o
   0   3   3        0.03        3.38      0.36 o
   1   3   3      177.63      175.28      1.78 o
   2   3   3      476.38      563.73      5.22 o
   3   3   3       94.16       98.44      1.74 o
   4   3   3       21.77       31.74      1.49 o
   5   3   3        0.72        1.49      0.48 o
   6   3   3       53.51       45.34      1.15 o
   7   3   3      243.88      238.86      3.25 o
   8   3   3      276.12      268.32      3.68 o
   9   3   3        5.24        2.67      0.94 o
  10   3   3        5.00        6.07      1.17 o
  11   3   3        2.31        3.54      1.09 o
  12   3   3       12.80       17.68      1.68 o
 -12   4   3        9.98       10.63      2.11 o
 -11   4   3        0.65        1.32      1.53 o
 -10   4   3        4.40        4.45      1.37 o
  -9   4   3        0.06       -0.41      1.02 o
  -8   4   3       96.80      100.45      2.35 o
  -7   4   3       59.99       52.17      2.19 o
  -6   4   3      313.05      319.69      4.02 o
  -5   4   3       26.86       28.94      1.12 o
  -4   4   3       98.41      112.16      1.62 o
  -3   4   3       12.97       16.80      0.83 o
  -2   4   3        4.97        6.30      0.57 o
  -1   4   3      810.11      840.68     10.44 o
   0   4   3       88.62      117.02      1.73 o
   1   4   3      538.79      553.88      7.31 o
   2   4   3       97.25       94.17      1.49 o
   3   4   3       78.21       88.23      1.56 o
   4   4   3      155.91      181.86      2.65 o
   5   4   3       38.44       36.81      1.24 o
   6   4   3       66.23       73.41      1.42 o
   7   4   3       23.14       20.49      1.35 o
   8   4   3        0.68        0.17      0.74 o
   9   4   3       45.12       54.12      1.71 o
  10   4   3        0.76        1.43      0.88 o
  11   4   3        0.88        2.35      0.97 o
 -12   5   3        4.31        4.12      1.64 o
 -11   5   3        3.81        5.03      1.50 o
 -10   5   3       42.77       46.32      2.23 o
  -9   5   3        0.72        0.42      1.33 o
  -8   5   3      251.57      243.73      4.50 o
  -7   5   3       90.04       94.64      2.26 o
  -6   5   3      194.55      186.12      3.01 o
  -5   5   3       76.31       77.82      1.72 o
  -4   5   3      102.87      109.38      1.90 o
  -3   5   3      158.13      147.83      1.87 o
  -2   5   3      415.45      480.76      6.49 o
  -1   5   3      886.88      940.35     11.74 o
   0   5   3      257.74      231.77      3.57 o
   1   5   3      198.32      209.67      3.30 o
   2   5   3      289.20      355.63      4.68 o
   3   5   3      784.79      769.54     20.84 o
   4   5   3       20.54       21.49      1.33 o
   5   5   3       33.88       39.48      1.84 o
   6   5   3       15.21        9.90      1.36 o
   7   5   3       49.57       51.87      2.47 o
   8   5   3       96.79       97.67      3.63 o
   9   5   3       35.30       28.55      1.99 o
  10   5   3       16.36       20.35      1.97 o
  11   5   3        5.02        4.64      1.69 o
 -11   6   3        9.09        6.23      1.86 o
 -10   6   3       11.22        8.05      1.48 o
  -9   6   3       44.33       48.75      2.20 o
  -8   6   3      254.05      263.14      6.55 o
  -7   6   3        9.16        8.19      1.24 o
  -6   6   3        0.05        0.21      0.74 o
  -5   6   3       74.03       75.25      2.15 o
  -4   6   3      129.71      135.05      2.95 o
  -3   6   3      359.43      382.00      6.39 o
  -2   6   3        8.18       10.36      1.09 o
  -1   6   3      357.76      336.77      4.32 o
   0   6   3      198.11      194.89      3.95 o
   1   6   3      895.29      950.00     12.20 o
   2   6   3        2.04        0.83      0.69 o
   3   6   3        9.27        8.08      1.62 o
   4   6   3       91.68       96.58      2.66 o
   5   6   3       21.22       20.43      1.80 o
   6   6   3      271.87      264.02      7.78 o
   7   6   3       75.29       76.87      4.53 o
   8   6   3        1.54       -2.38      3.10 o
   9   6   3        3.98        7.83      3.01 o
  10   6   3        7.02       12.31      3.48 o
 -11   7   3        3.20        1.55      1.72 o
 -10   7   3        0.01       -0.60      1.29 o
  -9   7   3        2.80        1.26      2.48 o
  -8   7   3      113.65      107.56      6.34 o
  -7   7   3        0.58        3.02      1.66 o
  -6   7   3        0.05       -1.24      1.24 o
  -5   7   3        8.93        9.47      2.39 o
  -4   7   3      398.83      404.73      7.49 o
  -3   7   3      125.65      126.47      2.79 o
  -2   7   3        0.72        1.37      0.98 o
  -1   7   3       85.11       88.08      2.15 o
   0   7   3      302.02      311.33      4.87 o
   1   7   3      307.99      308.56      4.96 o
   2   7   3      268.64      269.76      7.12 o
   3   7   3       16.30       16.95      1.38 o
   4   7   3        0.17       -1.26      1.26 o
   5   7   3       79.81       90.48      4.31 o
   6   7   3       43.70       45.80      3.49 o
   7   7   3        2.77        2.42      2.41 o
   8   7   3      112.07      109.66      8.95 o
   9   7   3        4.05        4.32      2.76 o
  10   7   3        0.52        3.66      3.03 o
 -10   8   3        0.20        1.65      2.57 o
  -9   8   3        0.06        0.79      2.65 o
  -8   8   3       11.55       13.37      2.81 o
  -7   8   3       21.69       26.35      2.92 o
  -6   8   3        0.14        0.46      1.63 o
  -5   8   3      121.64      118.15      4.73 o
  -4   8   3        6.39        3.12      1.58 o
  -3   8   3       45.00       43.79      2.65 o
  -2   8   3       92.30       84.07      3.33 o
  -1   8   3        2.73        0.12      3.57 o
   0   8   3      438.17      441.75     15.93 o
   1   8   3      713.73      706.60     14.09 o
   2   8   3        0.62       -1.04      2.90 o
   3   8   3        2.01        1.26      1.55 o
   4   8   3        5.04        4.96      1.80 o
   5   8   3        1.51        0.69      1.85 o
   6   8   3      199.91      208.35      7.13 o
   7   8   3        1.67        1.20      2.30 o
   8   8   3       37.56       45.52      4.12 o
   9   8   3       14.43       18.61      3.45 o
  -9   9   3        8.50       10.90      3.02 o
  -8   9   3        8.46        8.72      2.70 o
  -7   9   3       40.90       47.91      3.72 o
  -6   9   3       13.26       13.76      2.39 o
  -5   9   3        1.26        1.60      1.74 o
  -4   9   3       83.89       81.96      3.85 o
  -3   9   3        2.91        2.51      1.56 o
  -2   9   3        0.97        0.79      2.20 o
  -1   9   3       52.12       59.07      3.13 o
   0   9   3      200.31      198.16      5.74 o
   1   9   3      100.09       96.86      4.02 o
   2   9   3       86.08       75.53      4.54 o
   3   9   3        0.10       -1.23      1.59 o
   4   9   3        8.76       10.82      2.17 o
   5   9   3        8.69        9.36      2.24 o
   6   9   3        0.16       -1.58      3.05 o
   7   9   3       26.43       32.56      3.62 o
   8   9   3        8.47        5.37      3.20 o
  -8  10   3        4.67        5.09      2.50 o
  -7  10   3        0.84        2.35      2.37 o
  -6  10   3       52.81       42.57      5.11 o
  -5  10   3       31.86       37.45      3.06 o
  -4  10   3        6.02        2.58      2.02 o
  -3  10   3        9.55        5.81      1.82 o
  -2  10   3       25.66       25.99      2.42 o
  -1  10   3       10.11       12.15      1.94 o
   0  10   3       84.76       85.97      5.19 o
   1  10   3       73.63       70.60      3.76 o
   2  10   3       53.82       46.28      3.23 o
   3  10   3        7.05        5.34      2.09 o
   4  10   3       18.06       17.03      2.65 o
   5  10   3       14.16       16.65      4.50 o
   6  10   3        3.15       10.91      2.79 o
   7  10   3        5.70        6.19      2.70 o
  -6  11   3        2.14        1.44      3.96 o
  -5  11   3        0.08       -1.72      1.72 o
  -4  11   3       29.88       32.53      2.85 o
  -3  11   3       60.41       58.28      3.44 o
  -2  11   3        3.99        2.41      1.75 o
  -1  11   3        0.31       -1.51      1.51 o
   0  11   3       23.88       22.73      3.10 o
   1  11   3       10.43       11.23      3.75 o
   2  11   3       96.99      101.47      5.22 o
   3  11   3        1.58        6.36      3.17 o
   4  11   3       48.45       49.76      3.70 o
   5  11   3        0.77       -0.81      2.14 o
  -4  12   3        3.37        3.51      2.11 o
  -3  12   3        3.66       -0.14      3.03 o
  -2  12   3       20.62       24.20      4.06 o
  -1  12   3       10.17       10.81      2.17 o
   0  12   3        0.31       -1.70      2.57 o
   1  12   3       21.38       18.06      3.15 o
   2  12   3        0.00        0.03      1.96 o
   3  12   3        0.80        0.35      2.01 o
 -12   0   4        0.23       -0.36      1.34 o
 -10   0   4        8.61        7.92      1.33 o
  -8   0   4        0.00        0.29      0.73 o
  -6   0   4       99.38      121.69      2.35 o
  -4   0   4     3429.60     3441.78     35.94 o
  -2   0   4     4841.03     4749.32     44.89 o
   0   0   4     1581.00     1587.01     14.15 o
   2   0   4     1097.43     1084.98     10.82 o
   4   0   4     2238.39     2306.19     22.23 o
   6   0   4        1.72        0.97      0.64 o
   8   0   4       83.01       81.54      2.69 o
  10   0   4        6.20        5.82      2.85 o
  12   0   4       14.63       23.37      4.19 o
 -13   1   4       57.04       63.50      2.39 o
 -12   1   4        0.00       -0.19      1.16 o
 -11   1   4        5.01        5.85      0.98 o
 -10   1   4        8.88        9.44      0.98 o
  -9   1   4       15.06       14.58      1.00 o
  -8   1   4       57.99       63.85      1.40 o
  -7   1   4      431.53      416.16      4.03 o
  -6   1   4       54.77       60.22      1.37 o
  -5   1   4      653.44      646.49      5.41 o
  -4   1   4     1586.71     1597.11     12.17 o
  -3   1   4     4874.65     4787.64     37.01 o
  -2   1   4     6868.79     6851.21     55.86 o
  -1   1   4      220.77      220.12      2.70 o
   0   1   4    10090.71     9511.51     83.20 o
   1   1   4    10950.68    10573.94     87.27 o
   2   1   4     3246.40     3167.80     24.69 o
   3   1   4      151.73      145.01      1.71 o
   4   1   4      205.88      204.13      2.19 o
   5   1   4      513.24      538.16      4.67 o
   6   1   4        4.80        2.58      0.57 o
   7   1   4        9.83       11.56      0.79 o
   8   1   4      439.24      437.34      5.04 o
   9   1   4       54.88       52.70      1.97 o
  10   1   4       33.67       32.92      2.04 o
  11   1   4        9.72       11.22      1.74 o
  12   1   4        9.97        5.54      2.00 o
 -13   2   4        0.71        2.99      2.08 o
 -12   2   4        6.85        7.98      1.98 o
 -11   2   4       56.71       56.32      1.94 o
 -10   2   4        1.53        0.94      0.72 o
  -9   2   4      123.30      124.20      2.04 o
  -8   2   4       46.37       41.90      1.15 o
  -7   2   4        0.93       -0.18      0.57 o
  -6   2   4      124.29      114.81      1.92 o
  -5   2   4      981.20      987.23      9.59 o
  -4   2   4       75.72       70.25      1.27 o
  -3   2   4      103.10      100.01      2.47 o
  -2   2   4      571.92      596.11      5.37 o
  -1   2   4     1016.64     1009.69      8.77 o
   0   2   4      721.96      657.46      5.83 o
   1   2   4      261.73      231.78      2.46 o
   2   2   4      120.52      116.16      1.60 o
   3   2   4     3990.20     3979.34     28.02 o
   4   2   4      186.78      211.25      2.34 o
   5   2   4        8.51        6.97      0.56 o
   6   2   4       64.00       61.03      1.30 o
   7   2   4      414.94      411.76      4.55 o
   8   2   4      104.87      107.89      2.36 o
   9   2   4       26.43       21.22      1.34 o
  10   2   4        0.56       -0.97      0.97 o
  11   2   4        0.01        0.21      1.37 o
  12   2   4       11.69       11.73      1.85 o
 -13   3   4       44.01       58.71      4.35 o
 -12   3   4       25.07       31.50      3.28 o
 -11   3   4        2.61        0.51      1.97 o
 -10   3   4       11.89       10.36      1.73 o
  -9   3   4        6.05        4.40      1.04 o
  -8   3   4       20.83       23.25      1.20 o
  -7   3   4       22.23       22.86      1.12 o
  -6   3   4       18.93       18.33      0.87 o
  -5   3   4      833.12      820.42      7.65 o
  -4   3   4      897.34      882.52      8.10 o
  -3   3   4      569.22      576.31      5.37 o
  -2   3   4        0.20        0.15      0.25 o
  -1   3   4      426.54      430.29      5.24 o
   0   3   4     1487.51     1532.78     13.91 o
   1   3   4        4.30        1.14      0.31 o
   2   3   4       55.41       58.33      1.05 o
   3   3   4      163.92      186.52      2.54 o
   4   3   4      287.35      272.89      3.11 o
   5   3   4        6.76        5.90      0.64 o
   6   3   4       77.77       76.41      1.95 o
   7   3   4       17.35       22.40      1.11 o
   8   3   4        8.64        9.04      1.03 o
   9   3   4        1.07        1.37      0.90 o
  10   3   4        1.51        1.28      0.99 o
  11   3   4        0.36        1.61      1.07 o
 -12   4   4        0.42       -1.11      1.75 o
 -11   4   4       30.63       28.01      4.06 o
 -10   4   4       25.03       22.91      1.84 o
  -9   4   4      109.75      100.54      3.03 o
  -8   4   4      257.11      244.15      4.55 o
  -7   4   4      196.50      188.84      2.82 o
  -6   4   4      661.47      662.86      7.12 o
  -5   4   4      105.01       93.49      1.62 o
  -4   4   4      513.83      538.59      5.63 o
  -3   4   4      731.53      780.95      7.57 o
  -2   4   4      658.71      680.58      7.94 o
  -1   4   4     1291.31     1329.26     16.22 o
   0   4   4     1295.41     1406.40     12.87 o
   1   4   4      369.67      418.53      4.28 o
   2   4   4       68.97       67.59      1.51 o
   3   4   4        0.75        4.42      1.59 o
   4   4   4       82.50       75.30      1.93 o
   5   4   4       31.36       39.24      1.29 o
   6   4   4        7.82        6.88      0.91 o
   7   4   4      100.06       94.58      1.82 o
   8   4   4       42.16       43.85      1.45 o
   9   4   4        5.52        3.37      0.90 o
  10   4   4        2.22        1.89      0.93 o
  11   4   4        1.93        1.21      0.99 o
 -12   5   4        0.75       -0.36      1.70 o
 -11   5   4        0.00        0.10      1.34 o
 -10   5   4        0.69       -0.84      1.24 o
  -9   5   4       22.41       19.80      1.50 o
  -8   5   4      510.55      520.09      6.78 o
  -7   5   4       80.73       84.80      2.45 o
  -6   5   4        4.82        4.32      0.85 o
  -5   5   4      338.25      339.05      4.09 o
  -4   5   4      353.13      358.64      4.38 o
  -3   5   4      352.09      367.16      4.25 o
  -2   5   4      178.92      211.28      2.60 o
  -1   5   4     1585.16     1735.82     24.38 o
   0   5   4      736.46      734.84      9.46 o
   1   5   4      185.22      191.85      3.29 o
   2   5   4        3.08        2.15      0.73 o
   3   5   4        0.41       -0.43      0.90 o
   4   5   4       38.80       42.05      2.82 o
   5   5   4       13.23       15.18      0.96 o
   6   5   4        7.89        8.06      0.97 o
   7   5   4        0.27       -0.54      1.02 o
   8   5   4       97.15       99.66      2.84 o
   9   5   4        0.17       -0.34      2.49 o
  10   5   4       19.60       26.74      3.97 o
  11   5   4        2.76        4.66      3.22 o
 -11   6   4       19.40       15.43      1.80 o
 -10   6   4        2.96       -0.30      1.24 o
  -9   6   4        2.77        1.62      1.22 o
  -8   6   4        0.46        2.36      1.20 o
  -7   6   4       58.15       60.88      2.07 o
  -6   6   4        0.88       -0.69      0.69 o
  -5   6   4       52.31       44.70      1.31 o
  -4   6   4      102.61       92.52      1.93 o
  -3   6   4       46.06       36.55      1.38 o
  -2   6   4        5.33        5.51      0.64 o
  -1   6   4       88.47      100.14      2.04 o
   0   6   4      246.62      277.29      4.29 o
   1   6   4       78.28       99.14      2.65 o
   2   6   4        8.95       10.78      1.03 o
   3   6   4      113.36      120.58      2.76 o
   4   6   4        2.79        2.49      1.60 o
   5   6   4        0.30        2.15      1.32 o
   6   6   4        0.15       -1.28      1.28 o
   7   6   4       11.65       11.12      2.63 o
   8   6   4       38.26       37.43      3.78 o
   9   6   4        0.01        0.79      2.60 o
  10   6   4        1.05       -2.36      2.73 o
 -11   7   4        1.99        1.64      1.38 o
 -10   7   4       16.59       24.22      1.74 o
  -9   7   4        0.02       -0.03      1.05 o
  -8   7   4      203.21      212.52      6.45 o
  -7   7   4       35.05       38.97      2.67 o
  -6   7   4       21.17       20.64      2.00 o
  -5   7   4       94.23       83.62      3.17 o
  -4   7   4       21.07       24.51      1.70 o
  -3   7   4       26.08       23.80      1.55 o
  -2   7   4       72.95       77.25      1.96 o
  -1   7   4       91.40       94.23      2.03 o
   0   7   4      347.78      367.08      5.56 o
   1   7   4      746.37      770.93     10.50 o
   2   7   4      259.87      242.78      6.31 o
   3   7   4      200.78      201.41      4.76 o
   4   7   4       88.64       79.15      3.91 o
   5   7   4      156.58      157.44      5.81 o
   6   7   4       11.17       11.80      2.48 o
   7   7   4       86.10       92.06      5.11 o
   8   7   4       22.73       17.49      3.17 o
   9   7   4       48.28       50.18      4.50 o
  10   7   4        7.97        3.89      4.10 o
 -10   8   4        1.74       -0.83      2.56 o
  -9   8   4       39.14       48.75      6.01 o
  -8   8   4        2.41        2.89      2.42 o
  -7   8   4       10.29       12.30      4.91 o
  -6   8   4        6.33        5.93      2.23 o
  -5   8   4      280.72      281.22     10.94 o
  -4   8   4       86.50       85.80      3.66 o
  -3   8   4       59.93       58.78      2.95 o
  -2   8   4      163.39      153.80      4.95 o
  -1   8   4        2.53       -0.05      2.68 o
   0   8   4      545.43      551.26     13.57 o
   1   8   4      140.72      141.50      4.74 o
   2   8   4        1.59        2.49      3.64 o
   3   8   4       10.90        9.70      1.86 o
   4   8   4        5.23        6.63      1.93 o
   5   8   4       23.59       23.55      6.69 o
   6   8   4        7.60        3.95      2.25 o
   7   8   4        9.04        7.69      2.59 o
   8   8   4       32.28       37.37      6.03 o
   9   8   4        0.92       -2.24      6.48 o
  -9   9   4        0.63        4.05      2.67 o
  -8   9   4        0.49        2.32      2.31 o
  -7   9   4       16.58       16.60      2.69 o
  -6   9   4       38.10       39.97      3.13 o
  -5   9   4        0.25        1.44      1.71 o
  -4   9   4      151.10      150.11      5.07 o
  -3   9   4        4.74        2.62      2.48 o
  -2   9   4      146.24      145.69      4.65 o
  -1   9   4       99.61       95.32      7.33 o
   0   9   4      114.40      110.42      4.14 o
   1   9   4       12.49       10.39      1.84 o
   2   9   4        9.96        8.80      2.61 o
   3   9   4        2.13        1.14      1.68 o
   4   9   4        0.07       -1.95      2.56 o
   5   9   4        1.61       -1.73      1.73 o
   6   9   4        0.26        3.51      2.25 o
   7   9   4        2.57        1.33      3.26 o
   8   9   4       29.52       30.21      5.91 o
  -8  10   4        1.02       -2.00      2.00 o
  -7  10   4        3.40        4.90      2.28 o
  -6  10   4       10.09        7.28      2.24 o
  -5  10   4        5.55        4.19      1.95 o
  -4  10   4        0.02       -1.40      1.40 o
  -3  10   4        6.92        7.78      1.75 o
  -2  10   4       11.47        8.60      1.78 o
  -1  10   4       39.29       42.91      2.80 o
   0  10   4       63.71       62.08      3.40 o
   1  10   4       15.07       18.31      2.34 o
   2  10   4      100.64      109.21      4.62 o
   3  10   4       43.92       46.86      3.98 o
   4  10   4        1.78        2.87      2.10 o
   5  10   4       17.87       21.23      2.99 o
   6  10   4       36.84       46.25      5.21 o
   7  10   4        2.38        0.61      3.97 o
  -6  11   4        3.24        0.92      4.26 o
  -5  11   4        2.01        1.79      2.81 o
  -4  11   4        1.95        2.14      2.94 o
  -3  11   4        3.49        3.03      1.75 o
  -2  11   4       55.65       49.29      7.88 o
  -1  11   4       55.85       46.85      5.40 o
   0  11   4        4.45        0.89      1.77 o
   1  11   4        5.90        6.16      2.06 o
   2  11   4       42.51       50.68      4.61 o
   3  11   4        3.67        2.62      2.11 o
   4  11   4        0.91        0.61      2.13 o
   5  11   4        2.02       -0.84      2.64 o
  -4  12   4        0.02       -0.06      2.17 o
  -3  12   4       15.59       11.60      2.89 o
  -2  12   4       42.25       43.41      3.08 o
  -1  12   4        0.39       -0.34      1.70 o
   0  12   4       13.30        7.48      2.16 o
   1  12   4       10.28       11.11      2.23 o
   2  12   4       18.48       15.99      3.56 o
 -13   0   5       24.03       26.27      2.36 o
 -11   0   5        8.42        6.72      1.43 o
  -9   0   5        2.81        2.29      1.27 o
  -7   0   5      550.76      620.91      8.32 o
  -5   0   5       65.94      100.03      1.95 o
  -3   0   5     5424.12     5349.23     55.28 o
  -1   0   5       52.29       42.38      0.87 o
   1   0   5     1876.73     1883.96     18.19 o
   3   0   5      584.75      626.85      6.83 o
   5   0   5        2.09        4.31      0.70 o
   7   0   5      622.14      583.21      7.29 o
   9   0   5       13.23       11.34      2.07 o
  11   0   5      205.78      222.20     10.24 o
 -13   1   5       52.67       60.95      2.18 o
 -12   1   5        2.85        3.58      1.00 o
 -11   1   5       10.21        9.74      1.03 o
 -10   1   5        1.32        1.84      0.79 o
  -9   1   5       41.09       42.91      1.37 o
  -8   1   5       21.44       20.95      0.85 o
  -7   1   5       31.88       31.48      0.91 o
  -6   1   5      141.58      174.42      2.03 o
  -5   1   5     2838.64     3108.09     23.18 o
  -4   1   5      494.74      506.11      4.87 o
  -3   1   5     2024.04     2088.12     16.51 o
  -2   1   5      901.00      847.49     10.64 o
  -1   1   5      192.67      202.65      2.14 o
   0   1   5      283.60      247.64      2.41 o
   1   1   5        1.84        6.66      0.43 o
   2   1   5     1957.93     1832.96     13.85 o
   3   1   5      527.58      512.01      4.47 o
   4   1   5      271.08      248.87      2.74 o
   5   1   5       13.00       12.60      0.66 o
   6   1   5        0.45        0.77      0.52 o
   7   1   5      104.82       94.49      1.80 o
   8   1   5       11.28       11.56      1.05 o
   9   1   5       31.82       28.52      1.63 o
  10   1   5       22.26       25.69      1.90 o
  11   1   5       13.82       21.04      2.35 o
 -13   2   5       89.53      100.01      4.48 o
 -12   2   5        9.22        8.04      1.98 o
 -11   2   5        9.62       13.60      1.95 o
 -10   2   5      140.68      147.52      3.32 o
  -9   2   5      106.62      118.47      4.70 o
  -8   2   5       86.13       89.70      1.98 o
  -7   2   5       97.91      104.28      2.10 o
  -6   2   5       13.32       11.28      0.77 o
  -5   2   5      589.74      590.88      6.17 o
  -4   2   5     1175.60     1142.06     18.42 o
  -3   2   5      650.48      595.44      7.34 o
  -2   2   5     2282.89     2261.16     21.86 o
  -1   2   5      296.53      285.74      3.28 o
   0   2   5      223.53      249.65      2.41 o
   1   2   5      684.50      716.88      6.50 o
   2   2   5      624.42      649.68      6.08 o
   3   2   5     1503.70     1588.97     11.67 o
   4   2   5        0.30        0.10      0.45 o
   5   2   5       21.36       26.48      0.85 o
   6   2   5        0.00       -0.52      0.52 o
   7   2   5       33.40       36.62      1.29 o
   8   2   5        1.82       -0.85      0.85 o
   9   2   5        0.02       -0.79      0.91 o
  10   2   5        1.93        1.65      1.17 o
  11   2   5        3.68        4.93      1.55 o
 -13   3   5       17.33       27.52      3.56 o
 -12   3   5        5.85        3.62      2.41 o
 -11   3   5       25.23       20.68      2.69 o
 -10   3   5       47.13       50.13      2.29 o
  -9   3   5        1.21        0.29      1.00 o
  -8   3   5        2.09        3.70      0.86 o
  -7   3   5      130.44      116.85      2.13 o
  -6   3   5       74.50       79.63      1.97 o
  -5   3   5      186.55      174.01      2.57 o
  -4   3   5     2188.94     2227.52     17.77 o
  -3   3   5     1084.47     1064.72      9.36 o
  -2   3   5      425.38      476.41      4.51 o
  -1   3   5      768.17      840.92      8.10 o
   0   3   5      962.18     1052.37      9.18 o
   1   3   5      252.66      257.49      2.59 o
   2   3   5       13.40       12.25      0.70 o
   3   3   5      346.17      339.49      3.98 o
   4   3   5     1381.59     1384.94     13.24 o
   5   3   5        9.21        9.57      0.61 o
   6   3   5       89.67       86.93      1.82 o
   7   3   5      208.45      193.90      2.92 o
   8   3   5       69.36       64.44      1.82 o
   9   3   5        7.13        4.10      0.99 o
  10   3   5        1.05        0.83      0.99 o
  11   3   5        0.40       -0.90      1.07 o
 -12   4   5        0.58        1.42      2.23 o
 -11   4   5        8.04        8.98      1.97 o
 -10   4   5        5.84        4.31      1.51 o
  -9   4   5        0.05       -0.65      1.15 o
  -8   4   5       47.11       50.49      1.90 o
  -7   4   5        0.00       -0.65      0.65 o
  -6   4   5       23.60       24.04      1.15 o
  -5   4   5       26.47       19.75      0.87 o
  -4   4   5        0.19        2.32      0.84 o
  -3   4   5        1.49       -0.12      0.39 o
  -2   4   5      926.98     1020.36     12.24 o
  -1   4   5      476.33      549.59      6.68 o
   0   4   5      527.94      563.80      5.61 o
   1   4   5     1041.57     1002.01      9.51 o
   2   4   5      449.09      465.21      6.43 o
   3   4   5       43.45       47.08      1.27 o
   4   4   5      260.77      251.51      3.34 o
   5   4   5       96.37       93.99      2.01 o
   6   4   5        1.83        2.00      1.06 o
   7   4   5       20.20       16.31      0.99 o
   8   4   5        0.64       -0.49      0.71 o
   9   4   5        1.23        0.04      0.80 o
  10   4   5        5.73        5.80      1.02 o
  11   4   5        0.16       -0.79      0.97 o
 -12   5   5        0.56        3.50      2.09 o
 -11   5   5        2.36        5.22      1.71 o
 -10   5   5       14.08       12.44      1.48 o
  -9   5   5       74.71       72.50      2.64 o
  -8   5   5        0.05       -0.11      1.16 o
  -7   5   5        1.55        0.39      1.02 o
  -6   5   5       40.17       37.41      1.46 o
  -5   5   5      156.58      154.77      2.45 o
  -4   5   5      167.34      170.34      2.43 o
  -3   5   5      411.94      446.20      4.72 o
  -2   5   5      630.09      673.38      8.98 o
  -1   5   5      162.98      176.76      3.12 o
   0   5   5     1359.47     1441.23     13.28 o
   1   5   5       29.92       38.83      1.52 o
   2   5   5       65.14       65.10      1.66 o
   3   5   5       14.63       13.87      0.86 o
   4   5   5       28.91       34.26      1.22 o
   5   5   5       14.95       14.28      0.96 o
   6   5   5       60.71       65.16      1.84 o
   7   5   5        0.40       -0.89      0.89 o
   8   5   5        7.93        4.86      1.75 o
   9   5   5       18.01       17.57      1.39 o
  10   5   5       10.43       12.43      3.51 o
 -12   6   5        0.00       -0.79      2.81 o
 -11   6   5        3.06        2.02      1.46 o
 -10   6   5        1.89        0.47      1.35 o
  -9   6   5        4.02        3.71      1.45 o
  -8   6   5       94.01       95.33      3.19 o
  -7   6   5       67.95       73.07      2.35 o
  -6   6   5        3.73        3.62      0.98 o
  -5   6   5      159.03      164.61      3.00 o
  -4   6   5      125.18      123.62      2.09 o
  -3   6   5        4.18        5.59      0.54 o
  -2   6   5        3.38        2.29      1.35 o
  -1   6   5      219.90      237.88      4.35 o
   0   6   5       94.27       94.38      2.62 o
   1   6   5       22.49       20.84      1.07 o
   2   6   5       46.99       48.99      3.59 o
   3   6   5      128.10      119.76      3.55 o
   4   6   5       36.80       39.91      2.26 o
   5   6   5       10.64       16.29      1.88 o
   6   6   5        9.38       10.48      1.92 o
   7   6   5       29.06       36.62      3.92 o
   8   6   5       31.13       34.33      3.77 o
   9   6   5        3.14        5.57      2.98 o
  10   6   5        0.00        1.54      3.06 o
 -11   7   5       42.41       44.38      2.42 o
 -10   7   5        3.42        2.96      1.35 o
  -9   7   5       35.39       35.43      1.83 o
  -8   7   5       19.52       22.31      1.47 o
  -7   7   5       11.78       14.38      1.71 o
  -6   7   5       80.92       83.54      2.12 o
  -5   7   5      141.24      127.86      3.92 o
  -4   7   5      141.90      146.89      3.82 o
  -3   7   5      106.84      110.51      2.71 o
  -2   7   5       42.33       44.13      1.53 o
  -1   7   5        1.53        2.90      0.68 o
   0   7   5       23.72       31.33      1.59 o
   1   7   5      255.17      263.85      5.42 o
   2   7   5       75.17       77.69      2.88 o
   3   7   5       28.16       32.09      2.58 o
   4   7   5       71.04       70.09      3.12 o
   5   7   5       10.80       10.61      3.04 o
   6   7   5        7.94        9.32      2.47 o
   7   7   5        1.05        0.32      2.13 o
   8   7   5        6.94        6.00      2.70 o
   9   7   5        1.13        5.85      3.06 o
 -10   8   5       17.69       18.41      3.40 o
  -9   8   5        4.09        2.47      2.96 o
  -8   8   5        7.28        7.90      2.56 o
  -7   8   5       10.40       11.77      2.39 o
  -6   8   5        9.35        7.69      1.97 o
  -5   8   5       48.14       48.35      2.98 o
  -4   8   5       89.02       89.84      3.68 o
  -3   8   5       40.32       35.49      1.97 o
  -2   8   5       25.68       24.29      2.11 o
  -1   8   5       74.36       76.63      2.60 o
   0   8   5      338.49      333.40      7.78 o
   1   8   5       32.00       28.18      2.24 o
   2   8   5       76.09       77.48      3.66 o
   3   8   5        5.15        3.18      1.73 o
   4   8   5       32.78       33.27      3.59 o
   5   8   5       13.27        8.76      2.31 o
   6   8   5        2.48        2.45      2.80 o
   7   8   5       61.56       64.84      4.54 o
   8   8   5       21.41       20.39      3.35 o
  -9   9   5       12.86       12.27      3.30 o
  -8   9   5        0.03        1.34      2.24 o
  -7   9   5       43.85       48.08      3.59 o
  -6   9   5       56.58       55.00      3.60 o
  -5   9   5       17.82       16.35      2.16 o
  -4   9   5       83.84       82.47      3.89 o
  -3   9   5        0.32        0.23      1.32 o
  -2   9   5        1.74        1.29      1.29 o
  -1   9   5       55.51       62.63      3.41 o
   0   9   5       20.54       13.15      2.65 o
   1   9   5      189.54      183.57      5.63 o
   2   9   5        1.54        0.68      1.55 o
   3   9   5       20.09       17.14      2.39 o
   4   9   5       15.51       14.37      2.49 o
   5   9   5        6.14        7.58      2.30 o
   6   9   5       18.56       17.14      2.93 o
   7   9   5        3.84        3.05      2.73 o
  -8  10   5       14.65       15.56      2.99 o
  -7  10   5        9.33        9.24      2.59 o
  -6  10   5        5.27        1.07      2.90 o
  -5  10   5        1.74        1.48      1.73 o
  -4  10   5        8.23        3.39      1.69 o
  -3  10   5        9.19       12.85      2.62 o
  -2  10   5       49.32       41.39      2.68 o
  -1  10   5        9.39        6.54      2.69 o
   0  10   5      120.45      112.48      5.89 o
   1  10   5      264.97      248.74      7.08 o
   2  10   5        0.96        0.33      1.75 o
   3  10   5       40.82       36.08      3.14 o
   4  10   5       13.25       13.70      2.56 o
   5  10   5        2.73        1.36      2.17 o
   6  10   5        2.80        5.01      2.61 o
  -6  11   5        0.00       -1.83      1.83 o
  -5  11   5        0.17       -1.69      1.69 o
  -4  11   5        4.08        7.94      5.22 o
  -3  11   5        0.02       -1.40      1.47 o
  -2  11   5        0.12       -2.99      3.18 o
  -1  11   5        9.56       16.90      2.65 o
   0  11   5       59.92       58.59      3.45 o
   1  11   5        4.98        2.52      3.33 o
   2  11   5        0.30        1.50      1.91 o
   3  11   5        0.86        5.24      2.20 o
   4  11   5       12.70       15.89      2.79 o
  -3  12   5       10.88       14.33      2.20 o
  -2  12   5        2.43        3.22      1.77 o
  -1  12   5       54.83       59.99      5.91 o
   0  12   5        5.20        3.93      1.98 o
   1  12   5        2.23        0.41      2.51 o
   2  12   5        0.14        6.76      2.31 o
 -12   0   6       81.64       87.93      3.12 o
 -10   0   6        4.90        1.76      1.10 o
  -8   0   6      182.71      182.75      3.33 o
  -6   0   6        0.05        0.31      0.52 o
  -4   0   6     1447.89     1623.03     19.51 o
  -2   0   6      291.82      289.32      3.95 o
   0   0   6      515.16      550.63      6.29 o
   2   0   6      692.08      773.72      8.90 o
   4   0   6      742.85      770.55      8.45 o
   6   0   6        2.13        0.55      0.75 o
   8   0   6       17.48       21.38      1.84 o
  10   0   6        0.97        0.46      1.87 o
 -13   1   6        1.28        0.61      1.15 o
 -12   1   6        0.25        1.44      0.88 o
 -11   1   6        2.00        1.24      0.79 o
 -10   1   6        2.43        0.44      0.70 o
  -9   1   6       19.94       19.59      0.97 o
  -8   1   6       94.26      109.60      1.73 o
  -7   1   6       14.00       11.42      0.61 o
  -6   1   6        0.34       -0.14      0.37 o
  -5   1   6      906.22      952.73      8.66 o
  -4   1   6     1647.22     1735.50     14.83 o
  -3   1   6     1665.38     1673.47     13.40 o
  -2   1   6      821.12      793.06      6.30 o
  -1   1   6        0.08        0.39      0.28 o
   0   1   6     1170.05     1216.66      9.88 o
   1   1   6      245.30      270.84      2.91 o
   2   1   6     4029.77     4157.77     30.66 o
   3   1   6        0.50        1.74      0.42 o
   4   1   6      275.70      267.83      2.88 o
   5   1   6       22.86       19.78      0.75 o
   6   1   6      103.63      102.69      1.68 o
   7   1   6        6.13        8.50      0.89 o
   8   1   6      166.57      146.36      2.82 o
   9   1   6       16.93       17.85      1.48 o
  10   1   6       11.34        8.33      1.77 o
  11   1   6        2.53        2.47      1.77 o
 -13   2   6       14.23       11.48      2.30 o
 -12   2   6       81.32       89.53      3.75 o
 -11   2   6       30.63       30.74      2.39 o
 -10   2   6      124.00      115.94      2.93 o
  -9   2   6       45.16       43.84      1.64 o
  -8   2   6       22.30       23.39      1.30 o
  -7   2   6      142.78      143.53      2.48 o
  -6   2   6       25.84       25.66      0.99 o
  -5   2   6      229.95      296.19      3.58 o
  -4   2   6        0.15        0.45      0.36 o
  -3   2   6        0.09        0.72      0.46 o
  -2   2   6      199.19      196.43      2.41 o
  -1   2   6      577.12      593.89      6.32 o
   0   2   6      656.65      697.60      7.33 o
   1   2   6      415.81      352.25      4.46 o
   2   2   6      135.96      144.91      2.75 o
   3   2   6      396.61      436.97      4.48 o
   4   2   6      136.21      130.91      1.78 o
   5   2   6      118.38      133.86      1.86 o
   6   2   6       90.04       92.54      1.84 o
   7   2   6       15.59       18.33      1.07 o
   8   2   6        0.20       -0.51      0.87 o
   9   2   6        5.58        2.14      1.10 o
  10   2   6        0.83        0.83      1.15 o
  11   2   6        2.81        2.59      1.36 o
 -13   3   6        1.40        0.36      2.38 o
 -12   3   6       19.20       15.68      3.21 o
 -11   3   6        0.26       -1.20      1.39 o
 -10   3   6        0.70       -1.03      1.31 o
  -9   3   6      279.75      270.63      4.97 o
  -8   3   6      285.79      296.29      3.88 o
  -7   3   6       66.80       57.80      1.55 o
  -6   3   6       27.40       27.01      1.12 o
  -5   3   6       87.67       92.72      1.80 o
  -4   3   6     1605.55     1604.17     14.88 o
  -3   3   6      246.35      263.12      2.89 o
  -2   3   6      170.20      176.03      2.08 o
  -1   3   6       10.17       14.41      0.58 o
   0   3   6      244.43      282.48      3.01 o
   1   3   6       56.32       62.63      1.11 o
   2   3   6       47.79       41.72      1.08 o
   3   3   6      251.77      258.16      2.95 o
   4   3   6       19.03       18.68      0.94 o
   5   3   6       59.08       67.93      1.77 o
   6   3   6       63.07       58.22      1.41 o
   7   3   6        0.07        0.69      0.78 o
   8   3   6       10.76        9.68      1.28 o
   9   3   6       24.61       25.71      1.38 o
  10   3   6        0.76       -0.97      0.97 o
  11   3   6       16.68       22.31      1.95 o
 -12   4   6        2.29        3.00      2.35 o
 -11   4   6       26.70       26.11      2.32 o
 -10   4   6        8.27        5.97      1.60 o
  -9   4   6       16.05       17.62      1.59 o
  -8   4   6       66.11       55.33      2.01 o
  -7   4   6      122.28      112.97      2.61 o
  -6   4   6      162.69      151.98      2.35 o
  -5   4   6       48.09       48.90      1.31 o
  -4   4   6        0.28       -0.09      0.45 o
  -3   4   6        1.77        0.57      0.49 o
  -2   4   6      187.41      176.14      2.98 o
  -1   4   6     1895.17     2065.22     20.40 o
   0   4   6      233.59      277.45      3.20 o
   1   4   6      206.19      185.61      2.49 o
   2   4   6        2.25        2.15      0.47 o
   3   4   6       54.03       54.05      1.42 o
   4   4   6       33.21       33.22      1.22 o
   5   4   6       88.34       86.96      2.17 o
   6   4   6       13.86       13.78      1.22 o
   7   4   6       73.51       68.44      2.25 o
   8   4   6        2.21       -0.90      1.03 o
   9   4   6       77.78       76.83      2.20 o
  10   4   6        0.27       -0.39      1.03 o
  11   4   6        0.74        1.80      3.04 o
 -12   5   6       18.91       23.92      2.55 o
 -11   5   6        3.64        3.41      1.69 o
 -10   5   6       82.32       80.90      3.74 o
  -9   5   6        3.39        3.11      1.32 o
  -8   5   6      158.04      153.37      3.58 o
  -7   5   6      113.37      108.91      2.84 o
  -6   5   6       32.16       32.52      1.44 o
  -5   5   6        1.30        2.80      0.68 o
  -4   5   6      136.34      134.17      2.11 o
  -3   5   6        0.85        0.48      0.44 o
  -2   5   6      473.96      465.03      6.05 o
  -1   5   6        0.85        1.94      0.67 o
   0   5   6       15.15       10.94      0.64 o
   1   5   6       23.87       32.13      1.07 o
   2   5   6      106.97      108.04      2.03 o
   3   5   6       20.78       21.35      0.99 o
   4   5   6       22.57       22.74      1.25 o
   5   5   6       41.15       45.69      2.30 o
   6   5   6       12.09        8.96      1.16 o
   7   5   6        6.68        4.31      1.13 o
   8   5   6        5.43        4.15      1.19 o
   9   5   6        7.14        4.54      1.64 o
  10   5   6        7.75        9.72      1.67 o
 -12   6   6       30.49       39.35      3.70 o
 -11   6   6       17.65       21.44      1.97 o
 -10   6   6       94.14       94.44      2.80 o
  -9   6   6       17.96       18.70      1.49 o
  -8   6   6       24.23       26.13      1.73 o
  -7   6   6      107.63      115.35      2.94 o
  -6   6   6      224.34      232.74      4.06 o
  -5   6   6       99.52       98.56      2.33 o
  -4   6   6       71.43       67.88      1.57 o
  -3   6   6      153.00      151.19      2.21 o
  -2   6   6        0.06       -0.67      0.67 o
  -1   6   6      593.85      652.86      9.62 o
   0   6   6       88.74       94.67      1.59 o
   1   6   6       43.25       46.16      1.27 o
   2   6   6        1.02        5.51      2.94 o
   3   6   6        0.04        1.17      1.26 o
   4   6   6       17.03       19.56      1.89 o
   5   6   6      334.71      331.74      7.28 o
   6   6   6       16.54       14.36      2.09 o
   7   6   6       32.56       26.46      5.08 o
   8   6   6       14.11       16.41      3.08 o
   9   6   6        2.54       -0.16      2.77 o
  10   6   6       10.68        5.40      3.28 o
 -11   7   6        3.28        2.54      1.61 o
 -10   7   6       13.46       15.88      2.32 o
  -9   7   6       39.35       42.45      2.03 o
  -8   7   6        0.01       -0.51      1.06 o
  -7   7   6        4.53        4.39      0.95 o
  -6   7   6        6.94        7.72      0.90 o
  -5   7   6       71.19       81.57      1.99 o
  -4   7   6       89.18       84.53      2.10 o
  -3   7   6      125.08      122.06      2.61 o
  -2   7   6       82.65       78.13      3.80 o
  -1   7   6        0.08        0.08      0.67 o
   0   7   6       84.39       88.58      2.85 o
   1   7   6        2.42        2.65      1.19 o
   2   7   6      132.78      140.76      3.45 o
   3   7   6       43.93       49.71      3.75 o
   4   7   6        9.97       11.93      2.30 o
   5   7   6        0.87       -1.69      1.80 o
   6   7   6       20.52       18.94      2.94 o
   7   7   6        1.32       -0.66      2.12 o
   8   7   6        6.98        8.96      2.88 o
   9   7   6        0.04       -2.45      3.49 o
 -10   8   6       36.82       48.57      5.02 o
  -9   8   6        9.44       13.76      2.86 o
  -8   8   6        4.10        4.85      2.36 o
  -7   8   6        3.88        2.90      3.31 o
  -6   8   6        9.81        4.27      1.85 o
  -5   8   6       53.78       56.85      2.67 o
  -4   8   6       64.22       62.69      2.60 o
  -3   8   6        0.80        0.80      1.03 o
  -2   8   6       27.81       29.62      2.16 o
  -1   8   6       45.47       44.41      2.54 o
   0   8   6       25.78       27.03      1.75 o
   1   8   6      128.26      126.79      9.87 o
   2   8   6       16.73       17.06      2.08 o
   3   8   6       33.96       32.44      3.14 o
   4   8   6        4.16        3.64      2.63 o
   5   8   6       90.24       97.22      6.74 o
   6   8   6        0.00       -0.36      3.42 o
   7   8   6       22.70       18.65      6.55 o
   8   8   6        3.65        2.92      5.36 o
  -9   9   6       16.52       27.66      4.96 o
  -8   9   6       13.90       17.13      2.92 o
  -7   9   6        0.52       -1.82      1.82 o
  -6   9   6        6.62        3.20      3.53 o
  -5   9   6        2.63        3.18      1.63 o
  -4   9   6      108.98      110.55      7.92 o
  -3   9   6       17.01       11.29      1.60 o
  -2   9   6        0.13       -0.01      1.14 o
  -1   9   6       21.44       14.34      1.72 o
   0   9   6        5.38        4.02      2.10 o
   1   9   6       22.17       20.39      2.14 o
   2   9   6       27.56       23.31      2.46 o
   3   9   6        0.07       -1.69      1.69 o
   4   9   6        0.87       -1.83      1.83 o
   5   9   6        7.62        4.45      2.75 o
   6   9   6        6.85        0.86      3.49 o
   7   9   6        0.06        0.16      2.48 o
  -8  10   6        0.43        1.32      4.11 o
  -7  10   6       11.01       11.75      4.12 o
  -6  10   6        0.03        1.72      1.86 o
  -5  10   6       19.53       17.35      2.25 o
  -4  10   6        2.18       -1.40      1.40 o
  -3  10   6       35.24       36.73      2.57 o
  -2  10   6       29.74       35.50      3.09 o
  -1  10   6       13.11       12.40      1.76 o
   0  10   6        0.01        1.21      1.52 o
   1  10   6       48.20       44.34      3.07 o
   2  10   6       22.85       25.99      4.55 o
   3  10   6        2.68       -0.03      1.86 o
   4  10   6        0.00       -1.84      1.84 o
   5  10   6       18.22       14.25      2.99 o
   6  10   6        2.96        4.23      2.65 o
  -6  11   6        6.48        2.94      2.08 o
  -5  11   6        5.41       -1.59      2.21 o
  -4  11   6       17.61       20.37      5.51 o
  -3  11   6        4.95        1.33      1.55 o
  -2  11   6        3.00        3.09      1.54 o
  -1  11   6        2.04        1.21      1.59 o
   0  11   6       36.18       31.45      2.65 o
   1  11   6        0.55       -0.73      4.10 o
   2  11   6       22.88       20.28      2.67 o
   3  11   6       22.95       27.78      5.21 o
   4  11   6        0.29       -0.96      2.19 o
  -3  12   6        4.34       -1.32      3.16 o
  -2  12   6        3.11       -2.33      3.10 o
  -1  12   6        9.40        6.93      3.69 o
   0  12   6       15.72        9.95      2.15 o
   1  12   6        3.93       -3.68      4.79 o
 -13   0   7        0.07        0.74      1.35 o
 -11   0   7        1.15       -1.05      1.05 o
  -9   0   7      164.20      143.20      3.41 o
  -7   0   7       85.98       89.94      2.08 o
  -5   0   7      221.34      225.85      3.63 o
  -3   0   7      149.06      153.72      2.50 o
  -1   0   7     3273.42     3284.34     38.35 o
   1   0   7     3641.70     3888.87     40.56 o
   3   0   7       92.31      125.33      2.40 o
   5   0   7       41.90       41.39      1.38 o
   7   0   7       12.68       13.52      1.58 o
   9   0   7        4.55        1.86      1.82 o
  11   0   7       30.75       30.94      4.49 o
 -13   1   7        0.06       -0.85      1.41 o
 -12   1   7       32.16       28.03      1.98 o
 -11   1   7       18.07       17.54      1.16 o
 -10   1   7        3.86        2.29      0.68 o
  -9   1   7       14.51       24.18      1.01 o
  -8   1   7        5.75        3.27      0.52 o
  -7   1   7        0.79        1.63      0.64 o
  -6   1   7       28.42       21.53      1.00 o
  -5   1   7       43.12       40.59      1.16 o
  -4   1   7      102.59      105.66      1.70 o
  -3   1   7       80.43       85.64      1.44 o
  -2   1   7     2757.64     2722.76     21.37 o
  -1   1   7      354.12      349.60      3.30 o
   0   1   7     1414.41     1401.47     12.06 o
   1   1   7      111.54      120.92      1.74 o
   2   1   7     1261.48     1232.50      9.66 o
   3   1   7        5.99        5.34      0.50 o
   4   1   7       14.19       10.31      0.59 o
   5   1   7       48.50       52.88      1.28 o
   6   1   7      299.61      303.64      3.50 o
   7   1   7        4.29        1.55      0.81 o
   8   1   7        0.77       -0.87      0.87 o
   9   1   7        0.03       -1.13      1.13 o
  10   1   7        3.56        0.17      1.86 o
  11   1   7       37.35       48.69      3.49 o
 -13   2   7       33.65       39.59      2.96 o
 -12   2   7        2.70        4.93      1.82 o
 -11   2   7       12.76       11.23      1.52 o
 -10   2   7       20.51       16.78      1.59 o
  -9   2   7       32.11       32.42      1.60 o
  -8   2   7       48.45       43.82      2.53 o
  -7   2   7        8.21        7.45      0.77 o
  -6   2   7       51.26       36.77      1.15 o
  -5   2   7        0.07        0.59      0.50 o
  -4   2   7      191.14      198.24      2.48 o
  -3   2   7      379.87      426.99      3.98 o
  -2   2   7       21.09       23.34      0.63 o
  -1   2   7     1046.73     1036.38      9.10 o
   0   2   7       10.45        4.93      0.51 o
   1   2   7      637.10      673.44     11.86 o
   2   2   7     1132.59     1091.19     10.52 o
   3   2   7      433.04      426.33      6.61 o
   4   2   7      521.65      525.51      4.58 o
   5   2   7       67.79       64.08      1.41 o
   6   2   7      351.82      335.92      3.71 o
   7   2   7        0.00       -0.68      0.68 o
   8   2   7       77.68       60.10      2.01 o
   9   2   7        0.18       -0.97      1.04 o
  10   2   7        0.25       -0.61      1.11 o
  11   2   7       11.07       11.33      1.69 o
 -13   3   7        2.62       -0.13      2.49 o
 -12   3   7       21.04       19.77      2.37 o
 -11   3   7        1.04        1.58      1.63 o
 -10   3   7        3.56        1.33      1.39 o
  -9   3   7      185.93      168.99      3.45 o
  -8   3   7      125.33      124.12      2.36 o
  -7   3   7       60.06       60.04      1.60 o
  -6   3   7      294.41      308.47      4.02 o
  -5   3   7       11.52       15.01      0.71 o
  -4   3   7      830.28      793.92      7.94 o
  -3   3   7     1255.10     1309.66     12.28 o
  -2   3   7     1106.76     1155.24     10.87 o
  -1   3   7      313.73      302.83      3.23 o
   0   3   7        1.18        0.16      0.39 o
   1   3   7       73.76       64.34      1.19 o
   2   3   7        1.35        1.76      0.51 o
   3   3   7      141.21      150.21      2.28 o
   4   3   7       40.26       39.29      1.61 o
   5   3   7      192.38      205.47      3.07 o
   6   3   7        0.97        0.33      0.64 o
   7   3   7       48.46       46.89      1.47 o
   8   3   7       38.61       36.66      1.77 o
   9   3   7       38.28       37.82      1.55 o
  10   3   7        3.28        1.13      1.13 o
  11   3   7        6.88       11.49      5.37 o
 -12   4   7       72.63       76.08      4.53 o
 -11   4   7        5.70        4.91      2.16 o
 -10   4   7       25.08       23.46      2.08 o
  -9   4   7        1.82       -0.89      1.32 o
  -8   4   7      234.25      222.94      4.60 o
  -7   4   7       32.21       28.00      1.39 o
  -6   4   7     1465.19     1383.24     14.58 o
  -5   4   7       19.12       19.77      1.03 o
  -4   4   7       56.58       54.12      1.25 o
  -3   4   7       49.34       60.43      1.19 o
  -2   4   7      891.39      911.11      8.25 o
  -1   4   7        0.83        1.06      0.38 o
   0   4   7        0.41        1.30      0.44 o
   1   4   7      272.93      273.15      3.38 o
   2   4   7      244.33      229.90      3.04 o
   3   4   7      105.80      115.56      1.98 o
   4   4   7       14.12       16.48      1.03 o
   5   4   7      206.07      201.62      3.53 o
   6   4   7      178.72      179.79      3.46 o
   7   4   7        6.24        4.56      1.13 o
   8   4   7      112.23      115.63      3.30 o
   9   4   7        0.51        0.57      1.32 o
  10   4   7        0.30        0.12      1.45 o
 -12   5   7        2.96        5.20      2.50 o
 -11   5   7        0.09        0.54      1.99 o
 -10   5   7       10.34        7.44      1.71 o
  -9   5   7        2.49        1.11      1.23 o
  -8   5   7       64.61       62.05      2.44 o
  -7   5   7      490.65      481.03      7.00 o
  -6   5   7      360.30      349.09      4.93 o
  -5   5   7        0.22        0.91      0.67 o
  -4   5   7       41.96       46.25      1.27 o
  -3   5   7        5.13        4.79      0.49 o
  -2   5   7       37.82       42.61      1.60 o
  -1   5   7      157.76      181.55      3.14 o
   0   5   7      165.34      168.45      2.34 o
   1   5   7        5.34        4.70      0.78 o
   2   5   7       48.53       47.83      1.27 o
   3   5   7      294.44      300.50      3.82 o
   4   5   7       63.35       56.64      1.95 o
   5   5   7       16.08       15.81      1.33 o
   6   5   7       37.79       36.74      1.77 o
   7   5   7        1.07        0.47      1.09 o
   8   5   7       19.18       19.07      2.18 o
   9   5   7        3.19        2.54      1.36 o
  10   5   7        1.67        0.48      1.31 o
 -11   6   7       17.07       18.95      1.93 o
 -10   6   7        1.19        0.45      1.30 o
  -9   6   7       36.33       43.11      2.15 o
  -8   6   7        4.37        1.82      1.51 o
  -7   6   7      123.79      128.05      3.12 o
  -6   6   7      113.37      119.29      3.18 o
  -5   6   7        0.25        0.30      0.83 o
  -4   6   7       46.95       41.36      2.56 o
  -3   6   7        0.30       -0.70      0.70 o
  -2   6   7        0.01        0.36      0.82 o
  -1   6   7      129.92      126.97      2.78 o
   0   6   7       42.41       46.29      1.18 o
   1   6   7       33.92       28.69      1.38 o
   2   6   7      126.26      136.48      2.61 o
   3   6   7       56.59       48.72      1.68 o
   4   6   7      151.02      152.93      3.19 o
   5   6   7       11.90       13.30      1.13 o
   6   6   7       32.65       30.20      1.52 o
   7   6   7        0.28        1.47      0.93 o
   8   6   7       11.77       12.64      3.10 o
   9   6   7        0.01        4.83     10.48 o
 -11   7   7       19.15       21.04      2.06 o
 -10   7   7        4.82        6.89      1.53 o
  -9   7   7        2.64        3.39      1.16 o
  -8   7   7        0.99        0.50      1.12 o
  -7   7   7        0.00       -1.05      1.05 o
  -6   7   7        3.60        1.98      0.96 o
  -5   7   7       58.99       62.21      1.89 o
  -4   7   7       92.09       80.26      1.91 o
  -3   7   7        7.28        7.46      0.90 o
  -2   7   7       10.50       10.32      1.03 o
  -1   7   7       43.48       39.29      5.19 o
   0   7   7       33.36       26.57      1.55 o
   1   7   7      323.38      334.46      5.79 o
   2   7   7      189.61      203.43      7.24 o
   3   7   7      372.60      401.44      8.01 o
   4   7   7       17.89       20.68      2.17 o
   5   7   7       38.39       42.64      3.46 o
   6   7   7       18.95       22.71      3.09 o
   7   7   7        0.36        0.91      4.97 o
   8   7   7        0.50       -2.25      2.25 o
   9   7   7        0.14        2.48      3.02 o
 -10   8   7        7.29        8.18      1.36 o
  -9   8   7       12.57       18.20      1.47 o
  -8   8   7        1.21        1.24      1.35 o
  -7   8   7        4.54        0.41      2.33 o
  -6   8   7       14.81       13.82      2.09 o
  -5   8   7        1.47        1.69      1.27 o
  -4   8   7        1.65        1.81      1.11 o
  -3   8   7       21.07       18.66      4.01 o
  -2   8   7       38.01       43.22      3.19 o
  -1   8   7       11.46       12.60      1.23 o
   0   8   7       43.77       52.18      2.33 o
   1   8   7       20.40       21.93      2.53 o
   2   8   7        0.89       -0.22      1.46 o
   3   8   7        2.14       -2.39      3.44 o
   4   8   7        0.59        0.42      1.80 o
   5   8   7        6.77        4.91      2.26 o
   6   8   7        0.59        2.85      2.32 o
   7   8   7        7.94        7.18      2.93 o
   8   8   7        2.66        3.80      2.80 o
  -9   9   7        8.09        5.97      2.66 o
  -8   9   7        5.56        3.90      2.41 o
  -7   9   7       20.51       20.23      3.42 o
  -6   9   7       16.92       15.96      2.91 o
  -5   9   7       26.20       23.44      2.23 o
  -4   9   7       40.50       43.22      5.79 o
  -3   9   7        6.20        7.00      1.29 o
  -2   9   7        0.19        0.16      1.02 o
  -1   9   7       95.79       83.14      3.18 o
   0   9   7        5.51        8.26      2.83 o
   1   9   7        0.04        0.73      1.75 o
   2   9   7        1.45        4.61      2.00 o
   3   9   7       72.88       83.06      4.43 o
   4   9   7        0.17       -1.23      1.92 o
   5   9   7       19.11       17.78      3.03 o
   6   9   7        6.95        7.93      2.87 o
   7   9   7        6.91        3.18      2.71 o
  -8  10   7       23.15       26.52      7.17 o
  -7  10   7       15.23       14.93      2.65 o
  -6  10   7        4.19        7.27      2.05 o
  -5  10   7       30.52       38.93      2.73 o
  -4  10   7        0.35        2.60      4.16 o
  -3  10   7       39.26       34.36      2.30 o
  -2  10   7        0.02        0.50      1.23 o
  -1  10   7       29.70       27.41      3.61 o
   0  10   7       18.38       17.19      2.43 o
   1  10   7       64.01       67.97      3.80 o
   2  10   7       34.66       39.30      4.63 o
   3  10   7        0.18        0.27      2.09 o
   4  10   7       31.17       37.20      5.03 o
   5  10   7        2.22       -1.61      2.19 o
  -6  11   7        0.41        3.14      2.48 o
  -5  11   7        5.19       11.45      4.20 o
  -4  11   7        8.19       13.38      4.30 o
  -3  11   7       49.13       40.01      5.43 o
  -2  11   7        0.01       -2.51      2.51 o
  -1  11   7        2.34        1.87      1.53 o
   0  11   7       26.85       24.29      4.19 o
   1  11   7       16.28       13.60      2.35 o
   2  11   7        4.07        7.43      2.30 o
   3  11   7       39.55       39.51      3.53 o
  -2  12   7        2.81        1.32      3.69 o
  -1  12   7        0.50       -2.88      2.88 o
 -12   0   8       65.40       75.12      4.43 o
 -10   0   8       22.69       21.51      1.55 o
  -8   0   8      127.82      128.55      3.59 o
  -6   0   8      411.10      460.29      7.11 o
  -4   0   8      534.01      585.26      7.64 o
  -2   0   8       26.20       21.35      0.82 o
   0   0   8      425.54      453.73      6.15 o
   2   0   8      259.72      329.71      4.51 o
   4   0   8        0.82       -0.19      0.67 o
   6   0   8        1.04       -0.75      1.08 o
   8   0   8      254.27      237.44      5.32 o
  10   0   8        1.40        0.40      2.06 o
 -13   1   8        0.63        1.07      1.49 o
 -12   1   8        4.51        2.90      1.33 o
 -11   1   8       56.49       50.97      2.85 o
 -10   1   8       99.15       86.24      2.49 o
  -9   1   8       56.26       58.80      2.05 o
  -8   1   8        0.29        0.39      0.78 o
  -7   1   8       21.11       28.68      1.14 o
  -6   1   8        0.86        1.12      0.56 o
  -5   1   8       67.02       56.69      1.35 o
  -4   1   8       60.25       53.31      1.23 o
  -3   1   8       69.99       65.06      1.20 o
  -2   1   8       18.88       24.67      1.01 o
  -1   1   8        0.73        1.73      0.47 o
   0   1   8      117.67       90.40      2.15 o
   1   1   8       40.88       35.32      1.36 o
   2   1   8       54.09       53.84      1.02 o
   3   1   8       11.55       11.23      0.61 o
   4   1   8      107.63      109.80      1.64 o
   5   1   8      138.08      127.12      1.92 o
   6   1   8       52.19       42.57      1.38 o
   7   1   8        7.39        5.97      0.92 o
   8   1   8        2.50        3.23      1.05 o
   9   1   8        4.61        4.07      1.31 o
  10   1   8        9.18       17.33      2.08 o
  11   1   8        6.80        3.75      5.15 o
 -13   2   8        0.82        2.53      1.89 o
 -12   2   8        4.03        2.97      1.45 o
 -11   2   8        1.13        0.19      1.23 o
 -10   2   8        4.07        1.22      1.18 o
  -9   2   8       29.00       27.35      1.52 o
  -8   2   8        5.03        4.56      0.86 o
  -7   2   8        2.58        1.65      0.66 o
  -6   2   8       91.02       86.09      1.71 o
  -5   2   8      731.64      657.65      6.38 o
  -4   2   8      369.43      384.67      4.08 o
  -3   2   8      975.29     1022.76      8.15 o
  -2   2   8      129.01      143.91      1.72 o
  -1   2   8     2419.55     2447.07     28.47 o
   0   2   8      298.28      326.95      3.53 o
   1   2   8      837.65      815.45      8.10 o
   2   2   8      443.15      400.56      4.62 o
   3   2   8      550.83      511.23      5.36 o
   4   2   8      153.66      144.30      1.92 o
   5   2   8       56.95       53.39      1.26 o
   6   2   8      100.57       98.27      1.95 o
   7   2   8       29.51       27.16      1.30 o
   8   2   8        3.61        2.38      1.04 o
   9   2   8       20.56       18.22      1.46 o
  10   2   8        0.07       -1.18      1.18 o
 -13   3   8        3.47        4.12      2.01 o
 -12   3   8       23.75       27.32      3.03 o
 -11   3   8        1.11       -1.16      1.49 o
 -10   3   8        0.34       -1.24      1.24 o
  -9   3   8        0.31        0.34      1.26 o
  -8   3   8       53.26       50.14      1.87 o
  -7   3   8      184.30      190.51      2.86 o
  -6   3   8      453.35      469.63      5.48 o
  -5   3   8      583.91      577.41      5.41 o
  -4   3   8       80.91       74.92      1.48 o
  -3   3   8      106.82      103.57      2.00 o
  -2   3   8       38.16       45.09      1.09 o
  -1   3   8      692.32      733.45      7.33 o
   0   3   8      110.70      122.08      2.15 o
   1   3   8      401.09      413.45      4.69 o
   2   3   8       52.77       51.01      1.40 o
   3   3   8       57.98       59.39      1.62 o
   4   3   8      502.14      487.88      5.37 o
   5   3   8      398.10      376.28      4.95 o
   6   3   8      185.39      178.97      3.56 o
   7   3   8        1.32        2.71      0.89 o
   8   3   8        2.87        2.55      0.90 o
   9   3   8        8.54        8.28      1.17 o
  10   3   8        0.00       -0.23      1.07 o
 -12   4   8        5.56        6.75      2.54 o
 -11   4   8        1.08        2.73      2.09 o
 -10   4   8        0.04       -0.16      1.68 o
  -9   4   8       13.25       13.30      1.51 o
  -8   4   8       14.59       14.48      1.41 o
  -7   4   8     1043.88     1042.43     10.77 o
  -6   4   8      192.74      203.62      3.20 o
  -5   4   8       11.98       14.21      0.90 o
  -4   4   8       26.41       25.08      0.92 o
  -3   4   8        3.53        4.14      0.46 o
  -2   4   8       50.57       53.43      1.13 o
  -1   4   8       75.27       89.10      1.44 o
   0   4   8        3.74        7.60      0.78 o
   1   4   8      117.03       98.40      1.73 o
   2   4   8       27.01       26.71      0.97 o
   3   4   8        1.46        1.27      0.62 o
   4   4   8       28.85       31.21      1.35 o
   5   4   8        0.00        1.07      1.11 o
   6   4   8        2.40        2.26      1.15 o
   7   4   8        0.03       -0.92      1.09 o
   8   4   8        0.03       -1.23      1.23 o
   9   4   8        3.98        4.18      1.46 o
  10   4   8        0.66        0.94      1.50 o
 -12   5   8        2.82        4.43      2.46 o
 -11   5   8       25.94       31.87      2.58 o
 -10   5   8       14.88       15.49      1.94 o
  -9   5   8       27.24       26.92      2.16 o
  -8   5   8       19.28       15.82      1.57 o
  -7   5   8      545.12      515.22      7.41 o
  -6   5   8       23.30       23.16      1.38 o
  -5   5   8     1565.33     1548.38     13.83 o
  -4   5   8      344.72      343.03      3.86 o
  -3   5   8        0.01        0.79      0.44 o
  -2   5   8       18.74       25.73      1.27 o
  -1   5   8      110.81      101.00      1.61 o
   0   5   8        5.84        4.23      0.60 o
   1   5   8       29.63       27.58      1.05 o
   2   5   8       30.86       29.44      1.15 o
   3   5   8        1.64        2.15      1.00 o
   4   5   8      250.53      236.65      4.27 o
   5   5   8      238.26      237.97      4.39 o
   6   5   8        0.01       -0.98      0.98 o
   7   5   8        0.41       -0.79      1.10 o
   8   5   8        0.01       -0.19      1.21 o
   9   5   8        0.05       -1.29      1.29 o
 -11   6   8       19.77       15.71      2.23 o
 -10   6   8        5.67        2.91      1.45 o
  -9   6   8        7.19        4.96      1.37 o
  -8   6   8      130.23      123.97      3.51 o
  -7   6   8       76.08       71.75      2.56 o
  -6   6   8      144.13      143.90      3.21 o
  -5   6   8       87.11       88.87      2.45 o
  -4   6   8      130.73      143.60      2.41 o
  -3   6   8      229.47      229.74      4.37 o
  -2   6   8       22.38       23.74      1.53 o
  -1   6   8       12.44       14.15      0.69 o
   0   6   8       33.43       33.22      1.10 o
   1   6   8       14.48       14.84      0.94 o
   2   6   8      203.04      196.74      3.50 o
   3   6   8      738.74      786.83     13.45 o
   4   6   8      265.92      274.85      4.56 o
   5   6   8        1.18       -0.12      0.95 o
   6   6   8       17.29       18.11      1.40 o
   7   6   8        3.59        3.77      1.17 o
   8   6   8       17.55       18.96      1.52 o
   9   6   8        3.30        5.28      1.40 o
 -11   7   8        0.09        3.80      1.67 o
 -10   7   8       14.38       14.75      1.55 o
  -9   7   8        1.69        2.56      1.29 o
  -8   7   8       10.06       11.49      1.45 o
  -7   7   8      112.11      106.18      2.84 o
  -6   7   8       49.60       47.04      1.88 o
  -5   7   8       20.88       24.10      1.32 o
  -4   7   8      158.92      162.49      3.36 o
  -3   7   8       19.01       20.56      1.79 o
  -2   7   8       44.29       45.07      1.73 o
  -1   7   8       97.39       93.87      2.34 o
   0   7   8        0.50       -0.10      0.79 o
   1   7   8      112.87      115.98      2.51 o
   2   7   8       42.22       40.90      2.44 o
   3   7   8      125.42      130.61      4.28 o
   4   7   8       32.07       30.16      2.47 o
   5   7   8        2.12        4.00      2.03 o
   6   7   8        6.44        5.13      2.61 o
   7   7   8        5.42        4.06      3.02 o
   8   7   8        0.51        0.38      2.58 o
 -10   8   8        2.35        1.67      1.36 o
  -9   8   8       23.13       35.18      1.98 o
  -8   8   8        0.37       -1.11      1.11 o
  -7   8   8        0.02       -0.11      0.85 o
  -6   8   8       25.94       25.27      1.49 o
  -5   8   8       56.71       51.26      2.70 o
  -4   8   8       61.25       48.84      2.19 o
  -3   8   8      155.80      154.34      5.92 o
  -2   8   8       11.59       15.57      2.47 o
  -1   8   8        5.36        7.17      1.22 o
   0   8   8       13.19       14.19      1.51 o
   1   8   8        0.02        0.27      1.27 o
   2   8   8       44.18       50.91      3.31 o
   3   8   8       59.97       62.84      6.07 o
   4   8   8       15.51       17.70      2.75 o
   5   8   8       38.02       24.67      3.20 o
   6   8   8       14.22       19.37      3.16 o
   7   8   8        0.00       -0.29      2.54 o
  -9   9   8        0.70        4.21      2.52 o
  -8   9   8        4.10        1.90      2.30 o
  -7   9   8        3.14        4.02      2.10 o
  -6   9   8       85.59       80.00      3.93 o
  -5   9   8       34.26       31.87      2.80 o
  -4   9   8        0.15        2.31      3.28 o
  -3   9   8        0.96        3.12      3.02 o
  -2   9   8        0.05        1.11      2.68 o
  -1   9   8        2.53        2.76      1.21 o
   0   9   8        7.86        8.10      4.09 o
   1   9   8        0.19       -1.39      1.53 o
   2   9   8       84.04       88.73      5.00 o
   3   9   8       46.89       41.65      3.34 o
   4   9   8        0.42       -0.12      2.11 o
   5   9   8       22.78       25.39      3.21 o
   6   9   8        0.08        1.36      3.57 o
  -7  10   8       31.63       31.46      3.08 o
  -6  10   8       14.80        9.44      2.19 o
  -5  10   8       10.28        7.52      1.74 o
  -4  10   8       12.05        5.82      3.49 o
  -3  10   8       23.13       23.63      4.54 o
  -2  10   8        3.89        2.47      3.10 o
  -1  10   8       26.88       29.79      6.29 o
   0  10   8       14.00       16.52      2.01 o
   1  10   8       42.32       47.13      3.32 o
   2  10   8        0.95        3.41      5.61 o
   3  10   8       10.91        5.76      2.75 o
   4  10   8       12.42       14.61      2.90 o
   5  10   8       13.76       17.51      3.08 o
  -5  11   8       10.97       16.94      4.70 o
  -4  11   8       20.87       28.13      5.27 o
  -3  11   8       18.64       13.21      4.20 o
  -2  11   8        0.32        1.70      3.18 o
  -1  11   8        3.09       -0.89      3.45 o
   0  11   8        0.01       -1.96      2.19 o
   1  11   8        2.11        2.61      1.98 o
   2  11   8       25.10       30.71      3.13 o
   3  11   8       32.20       33.20      3.43 o
 -13   0   9       17.33       24.84      2.13 o
 -11   0   9        9.58        5.93      1.14 o
  -9   0   9      295.02      243.82      4.46 o
  -7   0   9       60.81       54.29      1.72 o
  -5   0   9      467.22      530.92      7.15 o
  -3   0   9      286.82      261.86      3.49 o
  -1   0   9      515.88      589.95      7.68 o
   1   0   9       67.05       67.62      2.19 o
   3   0   9       58.01       63.74      1.81 o
   5   0   9        2.56        2.74      1.08 o
   7   0   9        0.05       -0.66      1.32 o
   9   0   9        1.94        2.11      1.94 o
 -13   1   9       13.63       10.48      1.67 o
 -12   1   9        0.09        0.19      1.21 o
 -11   1   9        2.26        1.98      1.19 o
 -10   1   9        9.30        8.83      1.31 o
  -9   1   9        0.00        1.11      0.88 o
  -8   1   9        2.29       -0.11      0.74 o
  -7   1   9       23.95       18.94      1.00 o
  -6   1   9       12.64       13.89      0.85 o
  -5   1   9        0.04        0.18      0.50 o
  -4   1   9      347.69      369.65      4.17 o
  -3   1   9       77.36       68.00      1.31 o
  -2   1   9      327.21      318.38      3.64 o
  -1   1   9     1226.72     1244.75     11.69 o
   0   1   9      447.97      458.18      4.94 o
   1   1   9       98.73       97.01      2.28 o
   2   1   9        8.18        9.07      0.63 o
   3   1   9       48.32       59.14      1.21 o
   4   1   9       51.39       51.36      1.18 o
   5   1   9        0.81       -0.60      0.60 o
   6   1   9        0.64       -0.06      0.75 o
   7   1   9       21.98       18.39      1.23 o
   8   1   9        5.97        3.39      1.12 o
   9   1   9       11.23       12.12      1.44 o
  10   1   9        0.42       -0.01      1.43 o
 -13   2   9        6.77        3.67      1.61 o
 -12   2   9        1.31        2.32      1.67 o
 -11   2   9        0.55       -0.64      1.17 o
 -10   2   9      199.37      184.62      4.06 o
  -9   2   9       42.78       32.35      1.77 o
  -8   2   9        0.71        0.51      0.86 o
  -7   2   9       19.56       20.00      1.03 o
  -6   2   9       11.31        8.05      0.76 o
  -5   2   9        7.56        4.73      0.61 o
  -4   2   9        0.15       -0.42      0.42 o
  -3   2   9        3.44        6.61      0.54 o
  -2   2   9      786.46      790.08      6.87 o
  -1   2   9       68.88       63.54      1.63 o
   0   2   9     1026.73     1105.95      9.93 o
   1   2   9       17.90       19.45      0.83 o
   2   2   9       23.00       15.23      0.90 o
   3   2   9       18.14       17.47      1.06 o
   4   2   9       60.28       62.93      1.70 o
   5   2   9        6.28        4.18      0.64 o
   6   2   9        0.53       -0.33      0.83 o
   7   2   9        0.21       -0.74      0.80 o
   8   2   9        0.45       -0.62      0.99 o
   9   2   9        0.16       -0.12      1.17 o
  10   2   9       13.17       18.43      1.85 o
 -13   3   9       11.63       12.30      2.46 o
 -12   3   9       10.82       13.78      2.17 o
 -11   3   9        1.31       -1.20      1.49 o
 -10   3   9       23.95       21.82      2.08 o
  -9   3   9       43.94       38.78      1.97 o
  -8   3   9      418.62      416.55      5.81 o
  -7   3   9        8.07        5.51      1.01 o
  -6   3   9       60.90       63.76      1.67 o
  -5   3   9      478.65      489.93      5.54 o
  -4   3   9       12.71        7.38      0.70 o
  -3   3   9        4.95        6.47      0.75 o
  -2   3   9      127.72      136.49      2.44 o
  -1   3   9      264.39      281.68      3.25 o
   0   3   9       78.64       82.22      1.57 o
   1   3   9       83.65       74.27      1.83 o
   2   3   9      871.75      788.69     10.57 o
   3   3   9       29.85       36.71      1.35 o
   4   3   9        6.11        4.16      0.79 o
   5   3   9        5.35        3.20      1.12 o
   6   3   9        9.47        7.59      1.25 o
   7   3   9       24.55       21.47      1.88 o
   8   3   9        0.13       -1.57      1.57 o
   9   3   9        8.61       11.63      1.40 o
  10   3   9        0.08       -0.77      1.20 o
 -12   4   9       11.19        5.17      2.40 o
 -11   4   9        0.48        2.86      2.11 o
 -10   4   9        5.89        2.47      1.49 o
  -9   4   9        1.67        0.64      1.15 o
  -8   4   9      281.31      281.42      5.10 o
  -7   4   9       25.76       18.31      1.32 o
  -6   4   9     1061.92     1002.57     10.28 o
  -5   4   9        5.29        3.46      0.67 o
  -4   4   9      222.85      234.20      3.16 o
  -3   4   9      228.00      241.24      3.14 o
  -2   4   9      155.07      173.35      2.95 o
  -1   4   9       12.24       12.73      0.70 o
   0   4   9        9.68       12.91      0.81 o
   1   4   9        5.80        6.93      0.70 o
   2   4   9       50.66       51.81      1.56 o
   3   4   9      205.15      213.23      3.06 o
   4   4   9     1037.93     1032.51      9.96 o
   5   4   9       91.86       90.51      3.44 o
   6   4   9       18.17       16.27      1.58 o
   7   4   9       14.97       12.21      1.60 o
   8   4   9       12.07       14.36      1.75 o
   9   4   9        2.16        1.99      1.83 o
 -12   5   9        3.87        5.07      2.48 o
 -11   5   9       14.41        8.10      2.47 o
 -10   5   9        1.42        0.66      1.54 o
  -9   5   9       65.86       64.83      3.38 o
  -8   5   9      395.51      377.44      6.17 o
  -7   5   9       41.84       39.23      1.95 o
  -6   5   9        1.04        3.96      1.14 o
  -5   5   9       92.83       97.92      2.14 o
  -4   5   9        8.90        9.53      0.73 o
  -3   5   9      125.11      127.54      1.76 o
  -2   5   9      124.90      123.10      1.87 o
  -1   5   9      200.42      204.09      2.52 o
   0   5   9       22.13       28.00      1.13 o
   1   5   9       71.83       70.41      1.71 o
   2   5   9      426.93      434.62      5.69 o
   3   5   9      258.75      269.74      4.20 o
   4   5   9       19.59       26.49      1.71 o
   5   5   9       52.18       57.34      2.28 o
   6   5   9        4.75        4.60      1.25 o
   7   5   9        8.20        7.58      1.44 o
   8   5   9        4.07        3.39      1.49 o
   9   5   9        0.78       -1.35      1.45 o
 -11   6   9        0.81       -0.08      1.64 o
 -10   6   9        0.67       -0.86      1.49 o
  -9   6   9        0.06       -1.20      1.24 o
  -8   6   9        0.02       -1.01      1.20 o
  -7   6   9       17.87       23.78      1.67 o
  -6   6   9      443.40      441.14      6.52 o
  -5   6   9        0.71        2.29      0.92 o
  -4   6   9        6.18        8.50      0.76 o
  -3   6   9       94.55       99.01      2.80 o
  -2   6   9        0.41       -0.60      0.87 o
  -1   6   9        1.33        0.53      0.59 o
   0   6   9       13.72       13.70      0.87 o
   1   6   9        3.87        1.99      0.94 o
   2   6   9        4.89        2.18      1.08 o
   3   6   9       46.62       53.74      2.13 o
   4   6   9      152.83      167.75      3.53 o
   5   6   9        7.31        7.10      1.23 o
   6   6   9        7.67        8.50      1.28 o
   7   6   9        4.34        4.63      1.33 o
   8   6   9        0.95        1.57      1.22 o
 -11   7   9        1.61        2.00      1.51 o
 -10   7   9        0.01       -1.51      1.51 o
  -9   7   9        1.26        1.08      1.31 o
  -8   7   9       14.75       13.75      1.56 o
  -7   7   9      115.47      104.94      2.89 o
  -6   7   9        7.87        8.65      1.21 o
  -5   7   9       38.34       37.23      2.12 o
  -4   7   9        2.28        2.40      0.78 o
  -3   7   9        1.00       -0.35      0.96 o
  -2   7   9       70.05       74.80      2.36 o
  -1   7   9        2.89        0.91      0.59 o
   0   7   9       62.37       57.45      2.02 o
   1   7   9      124.33      138.42      2.65 o
   2   7   9       25.43       25.52      1.48 o
   3   7   9        0.35        2.25      0.91 o
   4   7   9        2.48        3.68      0.92 o
   5   7   9       10.71       10.15      2.10 o
   6   7   9        0.25       -2.10      2.10 o
   7   7   9        0.76        1.04      2.46 o
   8   7   9        0.24       -1.48      2.60 o
 -10   8   9        1.21       -0.80      1.38 o
  -9   8   9       22.28       25.50      1.67 o
  -8   8   9        3.24        1.81      1.22 o
  -7   8   9       33.53       32.75      1.70 o
  -6   8   9       80.40       85.63      3.73 o
  -5   8   9        0.03        0.81      0.83 o
  -4   8   9      180.49      170.25      3.48 o
  -3   8   9       58.78       56.34      2.26 o
  -2   8   9        0.09        0.75      1.92 o
  -1   8   9       49.64       41.38      3.39 o
   0   8   9        4.66        2.92      1.88 o
   1   8   9       23.92       26.25      3.02 o
   2   8   9       53.64       51.49      6.65 o
   3   8   9        0.03        0.59      1.89 o
   4   8   9       76.83       74.24      6.39 o
   5   8   9        0.56       -1.47      2.14 o
   6   8   9        4.41        1.79      2.58 o
   7   8   9        2.98        4.09      3.78 o
  -9   9   9        0.20       -2.52      3.35 o
  -8   9   9       30.73       33.08      3.51 o
  -7   9   9        0.18       -0.68      1.88 o
  -6   9   9       21.59       19.76      2.26 o
  -5   9   9        0.06        2.77      1.78 o
  -4   9   9       13.95       13.72      4.18 o
  -3   9   9       18.21       18.32      4.36 o
  -2   9   9       13.58       16.68      3.99 o
  -1   9   9        0.79        0.91      2.82 o
   0   9   9        0.47       -0.58      1.94 o
   1   9   9        9.35       10.14      4.64 o
   2   9   9        2.51        2.07      2.30 o
   3   9   9        0.60        1.51      3.69 o
   4   9   9        0.76       -0.95      2.16 o
   5   9   9        1.84        2.66      2.40 o
   6   9   9        1.98        3.18      2.68 o
  -7  10   9       26.43       31.10      3.05 o
  -6  10   9        1.48        7.54      4.54 o
  -5  10   9        0.03        4.54      3.93 o
  -4  10   9        1.45       -2.49      3.36 o
  -3  10   9       16.10       18.54      4.40 o
  -2  10   9        0.38       -0.95      2.90 o
  -1  10   9        3.34        4.28      3.49 o
   0  10   9        1.53        2.26      1.80 o
   1  10   9       52.46       58.17      3.90 o
   2  10   9        1.85        0.62      1.94 o
   3  10   9        3.46        2.94      3.86 o
   4  10   9        0.00       -1.95      4.71 o
  -5  11   9       57.92       71.65      7.54 o
  -4  11   9        7.36        0.77      3.34 o
  -3  11   9        0.34       -0.55      3.38 o
  -2  11   9        0.65        0.32      3.34 o
  -1  11   9        5.44        6.02      3.87 o
   0  11   9        2.94        1.91      3.53 o
   1  11   9        9.93        9.65      2.28 o
   2  11   9       18.95       23.65      2.97 o
 -12   0  10        4.88        6.83      4.17 o
 -10   0  10      123.83      109.23      2.67 o
  -8   0  10        1.18       -0.61      1.19 o
  -6   0  10        2.04       -0.51      0.51 o
  -4   0  10      529.10      536.54      8.40 o
  -2   0  10      762.96      813.27     10.25 o
   0   0  10      198.38      249.91      3.91 o
   2   0  10      477.23      467.61      6.45 o
   4   0  10        0.01       -0.86      0.86 o
   6   0  10        8.73        8.06      1.36 o
   8   0  10       26.98       33.53      2.27 o
  10   0  10       31.26       39.95      4.14 o
 -13   1  10        6.39        9.81      1.55 o
 -12   1  10        0.02       -1.17      1.17 o
 -11   1  10        0.65       -1.00      1.00 o
 -10   1  10       11.75       11.62      1.35 o
  -9   1  10       53.20       49.79      1.81 o
  -8   1  10        1.00       -0.96      0.96 o
  -7   1  10        1.76        1.33      0.73 o
  -6   1  10        5.40        6.26      0.79 o
  -5   1  10      218.09      203.78      2.82 o
  -4   1  10      144.13      162.63      2.38 o
  -3   1  10      108.53      104.62      1.69 o
  -2   1  10      132.29      113.38      1.87 o
  -1   1  10       90.22       92.06      1.67 o
   0   1  10      256.61      261.27      3.29 o
   1   1  10        0.07        0.52      0.77 o
   2   1  10       48.33       52.48      1.05 o
   3   1  10       11.15        8.01      0.63 o
   4   1  10       15.41       10.41      0.75 o
   5   1  10       18.50       23.22      1.13 o
   6   1  10        0.04       -0.77      0.77 o
   7   1  10       29.22       27.38      1.41 o
   8   1  10       30.05       32.42      2.06 o
   9   1  10        6.21        7.06      1.35 o
  10   1  10        2.42        3.20      1.77 o
 -13   2  10        2.37        2.43      1.61 o
 -12   2  10       13.18       10.35      1.99 o
 -11   2  10        0.00        1.81      1.25 o
 -10   2  10      105.25       96.35      2.98 o
  -9   2  10        0.20       -0.12      1.02 o
  -8   2  10        2.44        2.03      0.90 o
  -7   2  10       29.32       31.66      1.27 o
  -6   2  10      277.33      272.26      3.43 o
  -5   2  10        3.12        3.86      0.63 o
  -4   2  10        0.14       -0.43      0.43 o
  -3   2  10      473.85      505.63      4.88 o
  -2   2  10        8.65        6.51      0.55 o
  -1   2  10       95.29       81.33      1.69 o
   0   2  10      546.54      590.13      5.85 o
   1   2  10      355.45      333.53      3.83 o
   2   2  10       89.57       84.09      2.49 o
   3   2  10      109.02      116.36      2.32 o
   4   2  10       82.81       76.05      1.93 o
   5   2  10       21.21       28.28      1.22 o
   6   2  10        5.61        3.66      0.78 o
   7   2  10       68.32       59.88      1.88 o
   8   2  10        5.10        4.93      1.18 o
   9   2  10        0.54        0.54      1.24 o
  10   2  10        8.85       11.73      1.68 o
 -13   3  10       11.12       15.67      2.40 o
 -12   3  10        3.81        1.06      1.73 o
 -11   3  10       27.47       25.45      2.34 o
 -10   3  10        3.90        1.83      1.26 o
  -9   3  10       40.05       43.67      2.06 o
  -8   3  10       37.68       40.41      2.17 o
  -7   3  10      158.80      157.25      3.74 o
  -6   3  10        0.03       -0.40      0.65 o
  -5   3  10        3.21        1.79      0.61 o
  -4   3  10      183.32      183.99      2.75 o
  -3   3  10      146.46      162.96      2.49 o
  -2   3  10      172.21      182.98      2.51 o
  -1   3  10       98.57       99.90      1.88 o
   0   3  10       63.20       71.20      1.37 o
   1   3  10        9.19        8.20      0.84 o
   2   3  10       12.52       12.02      0.90 o
   3   3  10      457.79      428.93      4.95 o
   4   3  10        8.09        7.55      0.97 o
   5   3  10       12.59       13.92      1.13 o
   6   3  10        4.37        2.45      1.45 o
   7   3  10       20.51       19.54      2.12 o
   8   3  10        4.10        0.05      1.73 o
   9   3  10       35.88       47.80      3.14 o
 -12   4  10        5.24        4.31      2.49 o
 -11   4  10       47.33       57.05      3.05 o
 -10   4  10        0.63        0.40      1.45 o
  -9   4  10       18.74       18.14      1.92 o
  -8   4  10        9.75        8.35      1.38 o
  -7   4  10      734.69      717.15      8.02 o
  -6   4  10      453.51      414.92      5.22 o
  -5   4  10        3.45        5.35      0.74 o
  -4   4  10        0.23        0.44      0.56 o
  -3   4  10       44.47       45.46      1.23 o
  -2   4  10       24.28       20.80      1.06 o
  -1   4  10      139.92      157.59      2.47 o
   0   4  10        3.73        3.82      0.77 o
   1   4  10       23.18       15.09      1.07 o
   2   4  10        2.27        0.35      0.73 o
   3   4  10      180.01      163.83      3.29 o
   4   4  10       45.06       43.46      1.83 o
   5   4  10        2.56        2.09      1.22 o
   6   4  10        1.24       -1.20      1.20 o
   7   4  10       23.65       23.15      2.18 o
   8   4  10        4.29        3.52      2.21 o
   9   4  10       20.25       19.36      2.48 o
 -12   5  10        7.01        5.81      4.52 o
 -11   5  10       10.70       11.67      2.62 o
 -10   5  10        7.01        6.77      2.05 o
  -9   5  10        3.68        2.53      1.47 o
  -8   5  10       15.85        9.44      1.69 o
  -7   5  10      199.09      188.56      3.98 o
  -6   5  10     1035.32     1060.28     11.88 o
  -5   5  10       68.03       65.88      1.97 o
  -4   5  10       50.95       51.66      1.67 o
  -3   5  10       51.95       53.59      1.31 o
  -2   5  10       57.28       58.98      1.69 o
  -1   5  10      306.70      320.87      3.58 o
   0   5  10        0.31       -0.58      0.58 o
   1   5  10        5.47        3.16      0.95 o
   2   5  10      351.82      321.88      5.21 o
   3   5  10      671.92      686.74      8.33 o
   4   5  10      157.25      160.00      3.62 o
   5   5  10       26.92       21.66      1.70 o
   6   5  10       17.85       12.68      1.56 o
   7   5  10       27.77       24.18      1.89 o
   8   5  10        2.20        0.13      1.35 o
   9   5  10       10.20        9.55      3.54 o
 -11   6  10        0.33       -1.75      1.75 o
 -10   6  10        7.13        5.65      2.27 o
  -9   6  10        4.61        3.67      1.60 o
  -8   6  10       30.26       33.47      1.99 o
  -7   6  10       16.65       17.19      1.53 o
  -6   6  10       64.06       62.54      2.33 o
  -5   6  10       70.54       68.68      2.21 o
  -4   6  10       24.65       26.82      1.39 o
  -3   6  10        9.00       11.32      0.66 o
  -2   6  10       13.93       13.72      0.80 o
  -1   6  10        0.02        0.18      0.60 o
   0   6  10      175.71      179.31      3.14 o
   1   6  10        6.64        1.19      1.46 o
   2   6  10       87.90       86.99      2.33 o
   3   6  10      133.22      138.91      3.33 o
   4   6  10       19.07       19.86      1.57 o
   5   6  10        0.13        0.69      1.10 o
   6   6  10        1.11       -0.64      1.17 o
   7   6  10        0.04       -0.28      1.28 o
   8   6  10        4.47        3.01      2.11 o
 -10   7  10       15.07       17.11      1.96 o
  -9   7  10        0.48       -0.13      1.30 o
  -8   7  10        0.00        0.00      1.23 o
  -7   7  10        8.53       12.11      1.48 o
  -6   7  10        4.92        3.66      1.14 o
  -5   7  10       54.58       57.13      2.02 o
  -4   7  10       49.63       43.98      1.64 o
  -3   7  10       20.53       14.61      1.49 o
  -2   7  10      206.01      182.71      3.99 o
  -1   7  10       78.50       68.45      1.93 o
   0   7  10       88.42       85.61      2.14 o
   1   7  10       14.94       15.98      1.21 o
   2   7  10        0.87        1.59      1.09 o
   3   7  10        0.77       -0.02      0.94 o
   4   7  10       23.35       14.42      1.56 o
   5   7  10        0.61        0.28      1.21 o
   6   7  10        0.10        0.65      0.97 o
   7   7  10       15.63       16.84      3.48 o
 -10   8  10        0.11       -1.43      1.43 o
  -9   8  10        0.04       -1.31      1.31 o
  -8   8  10       12.89       13.22      2.14 o
  -7   8  10       61.50       67.85      3.30 o
  -6   8  10       87.03       95.82      2.59 o
  -5   8  10       11.37        8.65      1.05 o
  -4   8  10       33.34       38.61      2.88 o
  -3   8  10        2.09        0.77      0.97 o
  -2   8  10        3.64        1.40      1.08 o
  -1   8  10       24.66       19.38      1.30 o
   0   8  10       19.86       18.19      1.76 o
   1   8  10        6.10        6.72      1.46 o
   2   8  10       49.24       54.97      3.71 o
   3   8  10        0.14        0.25      2.03 o
   4   8  10        6.62        9.33      2.67 o
   5   8  10        2.49        5.92      2.58 o
   6   8  10        0.00        1.26      2.44 o
  -8   9  10       44.54       48.65      3.75 o
  -7   9  10        0.02       -1.32      2.37 o
  -6   9  10       22.23       27.77      2.48 o
  -5   9  10       58.90       62.18      6.71 o
  -4   9  10       14.24        5.92      3.93 o
  -3   9  10        4.45        0.85      3.34 o
  -2   9  10       16.28       14.31      4.20 o
  -1   9  10       12.33       14.96      4.32 o
   0   9  10        5.47        7.30      1.78 o
   1   9  10        3.42        4.57      3.14 o
   2   9  10       13.46       14.27      2.52 o
   3   9  10        6.08        4.94      2.26 o
   4   9  10       24.45       27.96      3.44 o
   5   9  10        2.52        0.27      2.51 o
  -7  10  10       29.97       29.77      6.16 o
  -6  10  10        1.91        0.22      4.13 o
  -5  10  10        1.99       -0.63      3.81 o
  -4  10  10        1.24        3.53      3.95 o
  -3  10  10        1.38        5.49      3.77 o
  -2  10  10        8.91       14.25      4.52 o
  -1  10  10        0.47       -1.58      3.26 o
   0  10  10        9.42       11.99      1.92 o
   1  10  10       11.86       13.19      2.34 o
   2  10  10        2.76        1.55      3.29 o
   3  10  10        1.03        3.27      2.36 o
   4  10  10        0.91        2.47      2.53 o
  -4  11  10       21.67       24.93      5.59 o
  -3  11  10        2.64       -3.00      3.00 o
  -2  11  10        0.86       -1.28      3.06 o
  -1  11  10        0.62       -3.10      3.10 o
   0  11  10        1.70        3.34      3.85 o
   1  11  10        2.52        3.04      3.97 o
 -13   0  11        0.06       -3.51      3.51 o
 -11   0  11      205.09      197.55     10.96 o
  -9   0  11      133.42      118.85      5.21 o
  -7   0  11       16.39       20.92      3.54 o
  -5   0  11     1554.46     1498.20     27.04 o
  -3   0  11       78.66       84.79      3.30 o
  -1   0  11      643.75      625.73      8.21 o
   1   0  11       74.60       89.76      2.16 o
   3   0  11      549.61      501.98      7.54 o
   5   0  11       42.01       37.71      1.98 o
   7   0  11       43.37       42.47      2.33 o
   9   0  11        8.80        8.23      1.86 o
 -13   1  11        0.02       -1.16      1.16 o
 -12   1  11        0.05       -1.02      1.11 o
 -11   1  11        0.73       -1.08      1.08 o
 -10   1  11      117.68      106.47      2.83 o
  -9   1  11       68.66       66.10      2.75 o
  -8   1  11       58.92       53.18      1.75 o
  -7   1  11       11.12        7.83      0.93 o
  -6   1  11       55.72       46.55      1.41 o
  -5   1  11      175.24      179.89      2.68 o
  -4   1  11        4.19        3.65      0.61 o
  -3   1  11       40.01       40.90      1.15 o
  -2   1  11      678.89      694.12      7.08 o
  -1   1  11       83.68       84.46      1.68 o
   0   1  11       71.35       80.10      1.67 o
   1   1  11        0.40        0.78      0.60 o
   2   1  11      227.75      236.80      3.38 o
   3   1  11       21.71       19.78      0.81 o
   4   1  11        4.97        6.33      0.80 o
   5   1  11      107.30      102.48      2.11 o
   6   1  11       10.19        5.54      0.94 o
   7   1  11        0.11       -0.15      0.89 o
   8   1  11        8.74        8.69      1.27 o
   9   1  11       26.68       29.51      1.87 o
 -13   2  11        8.18        6.28      1.72 o
 -12   2  11        0.76        0.76      1.29 o
 -11   2  11        9.35        8.69      1.45 o
 -10   2  11        1.97        2.48      1.20 o
  -9   2  11      129.22      119.12      3.10 o
  -8   2  11       36.56       37.04      1.76 o
  -7   2  11       38.06       38.43      1.52 o
  -6   2  11      368.71      348.51      4.39 o
  -5   2  11      462.32      455.01      5.71 o
  -4   2  11       41.30       40.49      1.40 o
  -3   2  11      340.22      338.85      4.17 o
  -2   2  11      613.84      625.79      6.65 o
  -1   2  11      203.15      219.82      3.07 o
   0   2  11        2.00        1.95      0.61 o
   1   2  11      131.30      152.36      2.40 o
   2   2  11      247.42      236.32      3.23 o
   3   2  11       15.61       13.84      1.11 o
   4   2  11        2.30        1.71      0.90 o
   5   2  11       15.33       12.57      1.41 o
   6   2  11       58.31       58.04      2.00 o
   7   2  11        4.41        3.01      0.89 o
   8   2  11        4.62        6.38      1.19 o
   9   2  11        0.03        0.59      1.17 o
 -12   3  11       12.62       10.87      2.11 o
 -11   3  11       26.50       31.21      2.07 o
 -10   3  11       16.18       16.40      1.84 o
  -9   3  11        2.68        3.53      1.25 o
  -8   3  11        3.79        4.10      1.21 o
  -7   3  11        0.46        0.17      0.95 o
  -6   3  11      220.80      195.21      5.18 o
  -5   3  11     1167.90     1104.69     11.07 o
  -4   3  11       24.77       25.80      1.03 o
  -3   3  11        5.18        0.79      0.70 o
  -2   3  11      654.94      636.36      6.79 o
  -1   3  11      677.56      715.92      7.52 o
   0   3  11       70.72       77.22      1.74 o
   1   3  11      696.12      683.23      7.42 o
   2   3  11      132.46      143.20      2.47 o
   3   3  11      153.04      147.86      2.66 o
   4   3  11        0.06       -0.90      1.35 o
   5   3  11       14.15       12.01      1.32 o
   6   3  11        5.36        3.83      2.21 o
   7   3  11        0.35       -0.86      1.88 o
   8   3  11        1.62        0.19      2.17 o
   9   3  11        1.17       -0.80      2.41 o
 -12   4  11        1.12        0.21      1.82 o
 -11   4  11        0.12       -1.58      1.58 o
 -10   4  11       26.11       22.23      2.32 o
  -9   4  11      104.06      101.21      3.72 o
  -8   4  11        9.49        8.78      1.58 o
  -7   4  11      126.24      129.00      2.98 o
  -6   4  11       48.54       47.00      1.66 o
  -5   4  11      132.64      119.93      2.41 o
  -4   4  11       12.50       14.12      0.87 o
  -3   4  11        1.51        0.39      0.59 o
  -2   4  11       29.17       31.79      1.28 o
  -1   4  11      409.96      427.48      4.72 o
   0   4  11      168.53      159.98      2.51 o
   1   4  11        8.93        5.15      0.94 o
   2   4  11      399.36      400.15      5.17 o
   3   4  11        0.06        1.05      1.04 o
   4   4  11      124.13      109.27      2.79 o
   5   4  11        0.10       -0.40      1.17 o
   6   4  11       10.30        7.84      1.74 o
   7   4  11        1.89        1.43      1.68 o
   8   4  11        0.35        0.82      2.11 o
   9   4  11        0.33        0.80      3.58 o
 -12   5  11        3.81        4.36      2.91 o
 -11   5  11        0.18       -0.48      3.36 o
 -10   5  11        4.11        3.98      2.06 o
  -9   5  11       35.81       40.79      2.48 o
  -8   5  11       91.19       86.91      3.28 o
  -7   5  11       11.59        9.50      1.39 o
  -6   5  11      687.97      704.54      8.60 o
  -5   5  11       20.12       19.01      1.26 o
  -4   5  11        1.67        1.82      0.73 o
  -3   5  11        6.37        4.78      0.62 o
  -2   5  11        7.52        8.78      0.77 o
  -1   5  11        0.09       -0.72      0.72 o
   0   5  11       87.08       86.81      2.24 o
   1   5  11        1.63       -0.27      1.00 o
   2   5  11      132.09      121.39      3.20 o
   3   5  11       70.76       79.97      2.80 o
   4   5  11        3.64        5.31      1.31 o
   5   5  11       10.93        2.48      1.31 o
   6   5  11       36.24       38.36      2.87 o
   7   5  11        0.09        2.18      1.39 o
   8   5  11        9.45        8.30      1.70 o
 -11   6  11        0.00       -1.70      1.70 o
 -10   6  11        8.17        7.60      1.96 o
  -9   6  11        5.70        2.45      1.63 o
  -8   6  11       95.93       80.14      3.19 o
  -7   6  11        1.28        4.76      1.32 o
  -6   6  11       26.44       25.97      1.66 o
  -5   6  11      223.51      225.05      4.13 o
  -4   6  11       93.72      102.60      2.53 o
  -3   6  11      211.58      195.34      3.49 o
  -2   6  11        1.06       -0.08      0.80 o
  -1   6  11       38.23       31.44      1.47 o
   0   6  11       86.01       75.77      2.35 o
   1   6  11      111.50      118.62      2.98 o
   2   6  11       33.81       36.93      2.88 o
   3   6  11      134.31      157.35      3.61 o
   4   6  11       18.68       22.43      1.69 o
   5   6  11       39.33       35.80      2.01 o
   6   6  11        0.07       -0.82      1.21 o
   7   6  11        1.01       -0.44      1.37 o
 -10   7  11       18.71       19.54      2.57 o
  -9   7  11       14.87       12.92      1.70 o
  -8   7  11        1.88        1.98      1.34 o
  -7   7  11      177.44      177.89      3.92 o
  -6   7  11        0.28        0.80      1.10 o
  -5   7  11       11.83       12.39      1.28 o
  -4   7  11       11.22        9.53      1.06 o
  -3   7  11        2.78        2.75      1.21 o
  -2   7  11        2.07        1.09      0.84 o
  -1   7  11       12.02       10.38      1.21 o
   0   7  11       55.79       57.43      1.93 o
   1   7  11      133.39      140.18      2.83 o
   2   7  11       34.28       31.72      1.70 o
   3   7  11        0.54       -0.76      1.04 o
   4   7  11        0.66        0.89      1.07 o
   5   7  11        2.97        3.47      1.26 o
   6   7  11        3.21        2.73      1.27 o
   7   7  11        0.65        0.03      1.10 o
  -9   8  11       43.42       51.41      2.60 o
  -8   8  11       33.77       32.94      1.99 o
  -7   8  11        0.13       -0.72      1.20 o
  -6   8  11       18.48       19.13      1.47 o
  -5   8  11        6.37        3.38      0.97 o
  -4   8  11        2.27        4.43      1.27 o
  -3   8  11       75.29       62.90      2.42 o
  -2   8  11        2.68        0.24      1.06 o
  -1   8  11       11.65       10.89      1.05 o
   0   8  11       35.98       35.11      1.55 o
   1   8  11       83.21       89.99      3.12 o
   2   8  11       51.96       47.44      2.23 o
   3   8  11        0.74        1.24      2.13 o
   4   8  11        5.60        7.35      2.45 o
   5   8  11        0.16       -4.10      4.30 o
   6   8  11        0.30        0.43      2.56 o
  -8   9  11        0.02        0.39      1.38 o
  -7   9  11        0.46        0.10      1.03 o
  -6   9  11       29.65       36.88      2.60 o
  -5   9  11       14.01        8.67      4.24 o
  -4   9  11        0.30       -1.48      3.49 o
  -3   9  11        9.73        8.33      4.01 o
  -2   9  11        4.89        8.31      4.13 o
  -1   9  11        3.22       -0.63      3.31 o
   0   9  11        5.66        5.33      1.68 o
   1   9  11       12.28       14.27      2.31 o
   2   9  11        0.06        1.24      2.01 o
   3   9  11        3.79        2.14      2.22 o
   4   9  11        0.04       -2.06      2.14 o
   5   9  11       12.03       17.89      3.30 o
  -6  10  11        1.22        4.66      4.07 o
  -5  10  11        0.04       -2.43      3.95 o
  -4  10  11       10.29        9.42      4.62 o
  -3  10  11        7.18        5.80      4.05 o
  -2  10  11        0.42        7.64      3.99 o
  -1  10  11        0.18       -0.08      3.71 o
   0  10  11        1.57        3.22      3.99 o
   1  10  11        7.25        1.92      1.99 o
   2  10  11       11.38       10.63      2.49 o
   3  10  11        3.49        1.05      4.82 o
  -3  11  11        7.79        6.49      4.90 o
  -2  11  11        3.59        4.68      4.42 o
  -1  11  11       16.18       15.63      4.99 o
   0  11  11        0.79        4.76      4.13 o
 -12   0  12        8.92       17.13      4.86 o
 -10   0  12        7.39        4.07      3.26 o
  -8   0  12      163.66      160.73      5.90 o
  -6   0  12      231.11      249.99      9.79 o
  -4   0  12       40.78       27.19      1.78 o
  -2   0  12      162.76      147.60      4.62 o
   0   0  12        8.24        7.50      0.76 o
   2   0  12      366.95      388.16      6.07 o
   4   0  12      201.20      177.09      4.16 o
   6   0  12       87.08       74.71      2.81 o
   8   0  12        1.39        4.76      1.58 o
 -13   1  12        0.06       -1.94      2.88 o
 -12   1  12        1.85        1.30      1.08 o
 -11   1  12        2.42        1.69      1.98 o
 -10   1  12       45.54       53.54      2.66 o
  -9   1  12        1.78        3.67      1.00 o
  -8   1  12        8.12        3.96      0.91 o
  -7   1  12       34.37       28.31      1.30 o
  -6   1  12      143.40      141.09      2.60 o
  -5   1  12      344.89      324.55      4.33 o
  -4   1  12      981.44      989.92      9.78 o
  -3   1  12       26.62       30.17      1.14 o
  -2   1  12       41.19       42.03      2.15 o
  -1   1  12       53.06       56.68      1.46 o
   0   1  12      316.71      323.33      4.88 o
   1   1  12       66.54       76.58      1.82 o
   2   1  12      359.55      352.73      5.25 o
   3   1  12      112.53      103.91      2.09 o
   4   1  12       58.29       51.41      1.53 o
   5   1  12       40.19       34.85      1.37 o
   6   1  12       32.64       31.77      1.37 o
   7   1  12        0.27       -0.06      0.89 o
   8   1  12       10.72       11.96      1.43 o
   9   1  12        4.71        3.62      1.36 o
 -13   2  12        3.80        2.61      1.92 o
 -12   2  12        3.97        1.08      1.28 o
 -11   2  12        0.97        2.05      1.25 o
 -10   2  12        0.02        0.77      1.10 o
  -9   2  12       50.08       55.18      2.21 o
  -8   2  12        0.49       -0.13      0.95 o
  -7   2  12       18.69       19.18      1.44 o
  -6   2  12       24.99       22.94      1.23 o
  -5   2  12      166.11      173.36      3.02 o
  -4   2  12       41.84       33.47      1.22 o
  -3   2  12      165.26      161.68      2.62 o
  -2   2  12      116.03      111.96      2.27 o
  -1   2  12      104.02      106.20      1.91 o
   0   2  12      545.31      543.38      5.68 o
   1   2  12       59.79       61.64      1.66 o
   2   2  12      109.86       99.95      2.11 o
   3   2  12       79.43       82.45      2.17 o
   4   2  12       48.82       35.67      1.68 o
   5   2  12        9.30        9.72      1.30 o
   6   2  12        2.09        1.90      1.54 o
   7   2  12        2.89        2.36      1.71 o
   8   2  12       10.16       11.49      2.87 o
   9   2  12        1.01       -1.71      2.52 o
 -12   3  12        4.64        2.42      1.50 o
 -11   3  12       25.02       32.70      2.10 o
 -10   3  12       12.40       15.31      1.67 o
  -9   3  12      107.61      108.14      3.39 o
  -8   3  12       45.52       43.24      2.02 o
  -7   3  12      366.09      359.71      5.74 o
  -6   3  12        9.92       14.20      1.24 o
  -5   3  12      382.26      385.97      4.87 o
  -4   3  12       69.77       67.45      1.62 o
  -3   3  12        0.11        0.53      0.59 o
  -2   3  12       14.93       13.02      0.85 o
  -1   3  12        0.08        0.51      0.66 o
   0   3  12        3.59        0.62      0.62 o
   1   3  12      437.35      440.89      5.41 o
   2   3  12      270.62      273.30      4.03 o
   3   3  12      360.85      323.57      6.56 o
   4   3  12      173.14      170.23      3.91 o
   5   3  12       39.13       38.20      2.39 o
   6   3  12       19.96       19.04      2.62 o
   7   3  12        0.06       -1.99      1.99 o
   8   3  12        0.03       -1.85      2.31 o
 -12   4  12       19.25       22.57      2.49 o
 -11   4  12       89.54      101.56      4.05 o
 -10   4  12        0.48        1.45      1.57 o
  -9   4  12      125.15      130.86      4.04 o
  -8   4  12        0.11        2.33      1.72 o
  -7   4  12       39.91       34.65      1.94 o
  -6   4  12       62.28       73.00      2.30 o
  -5   4  12      103.62      101.45      2.28 o
  -4   4  12       22.23       21.29      1.14 o
  -3   4  12        4.89        3.30      0.78 o
  -2   4  12        1.75        0.16      0.67 o
  -1   4  12        0.01       -0.69      0.69 o
   0   4  12       28.36       31.61      1.56 o
   1   4  12        4.13        2.43      0.98 o
   2   4  12      162.06      170.35      3.52 o
   3   4  12        3.04        2.37      1.11 o
   4   4  12       15.35       21.68      1.73 o
   5   4  12      217.14      210.15      7.50 o
   6   4  12       20.67       19.21      2.15 o
   7   4  12       15.69       17.71      2.95 o
   8   4  12        0.00       -0.86      1.82 o
 -11   5  12       10.09       12.89      2.70 o
 -10   5  12        2.40        1.08      1.99 o
  -9   5  12       77.14       76.63      3.93 o
  -8   5  12       69.27       63.93      2.88 o
  -7   5  12      134.49      135.22      3.77 o
  -6   5  12       64.09       62.68      2.36 o
  -5   5  12        3.38        6.46      1.05 o
  -4   5  12       19.55       19.84      1.24 o
  -3   5  12        3.96        2.64      0.82 o
  -2   5  12       21.11       15.02      1.07 o
  -1   5  12       41.57       42.22      1.66 o
   0   5  12      162.02      164.32      3.23 o
   1   5  12      588.93      614.15      8.48 o
   2   5  12      170.03      162.42      5.34 o
   3   5  12       45.32       41.59      2.07 o
   4   5  12      134.02      139.42      3.29 o
   5   5  12        0.84        0.66      1.35 o
   6   5  12       40.74       38.77      2.63 o
   7   5  12       12.60       19.79      2.31 o
   8   5  12        5.92        7.46      2.12 o
 -11   6  12        0.68        3.49      2.36 o
 -10   6  12        0.65       -1.24      1.88 o
  -9   6  12       83.43       83.63      4.77 o
  -8   6  12        0.00       -0.97      1.41 o
  -7   6  12      109.30      103.05      3.50 o
  -6   6  12        3.09        2.43      1.18 o
  -5   6  12      158.39      158.28      3.45 o
  -4   6  12       76.54       83.59      2.39 o
  -3   6  12       10.06        8.52      1.09 o
  -2   6  12       21.95       16.70      1.28 o
  -1   6  12       31.66       35.81      1.63 o
   0   6  12      108.80      104.66      2.80 o
   1   6  12        1.23        0.07      1.13 o
   2   6  12        5.87        4.53      1.32 o
   3   6  12       89.22       89.18      2.61 o
   4   6  12       12.83       11.32      1.55 o
   5   6  12        0.67        1.25      1.30 o
   6   6  12        3.66        4.99      1.46 o
   7   6  12        1.88        0.84      1.57 o
 -10   7  12       10.53       10.55      2.07 o
  -9   7  12       14.20       14.09      2.05 o
  -8   7  12       32.99       34.31      2.06 o
  -7   7  12       92.62       95.58      3.03 o
  -6   7  12        0.38        0.53      1.15 o
  -5   7  12       38.36       38.65      2.23 o
  -4   7  12      175.24      161.14      3.32 o
  -3   7  12       76.86       62.77      2.01 o
  -2   7  12        4.49        1.19      0.91 o
  -1   7  12        1.46        2.22      1.03 o
   0   7  12       17.16       15.40      1.58 o
   1   7  12       24.09       25.39      1.63 o
   2   7  12       89.31       83.76      2.64 o
   3   7  12        2.29        1.66      1.16 o
   4   7  12        0.10        0.82      1.20 o
   5   7  12        9.79        9.83      1.56 o
   6   7  12       25.56       26.56      1.95 o
  -9   8  12        1.04        1.78      2.09 o
  -8   8  12       17.46       18.92      1.75 o
  -7   8  12       14.20       19.56      1.67 o
  -6   8  12        1.07        2.29      1.41 o
  -5   8  12       27.31       27.89      1.56 o
  -4   8  12        3.89        4.76      1.38 o
  -3   8  12        7.84        6.00      1.38 o
  -2   8  12        2.30       -0.91      1.17 o
  -1   8  12        3.09        0.50      0.92 o
   0   8  12        1.98        4.28      1.12 o
   1   8  12        0.65       -0.21      0.93 o
   2   8  12        9.41       11.55      1.84 o
   3   8  12        7.23       10.90      1.24 o
   4   8  12        3.51        6.72      2.24 o
   5   8  12        1.63        2.71      2.62 o
  -8   9  12        2.00        4.12      1.37 o
  -7   9  12       27.82       31.55      2.14 o
  -6   9  12        2.14        1.28      1.36 o
  -5   9  12        2.37        2.10      1.48 o
  -4   9  12       20.59       16.99      2.03 o
  -3   9  12        1.50       -1.70      2.39 o
  -2   9  12       28.63       28.62      5.43 o
  -1   9  12        0.02        2.65      3.83 o
   0   9  12       10.22       20.22      3.77 o
   1   9  12        6.44        5.50      2.86 o
   2   9  12        1.95       -1.12      1.96 o
   3   9  12        0.38        0.89      2.35 o
   4   9  12        2.34        4.34      5.23 o
  -6  10  12       11.20       15.28      5.19 o
  -5  10  12        0.40        2.59      4.34 o
  -4  10  12        0.01       -2.47      3.79 o
  -3  10  12        5.53        9.18      4.74 o
  -2  10  12       13.34       19.86      5.17 o
  -1  10  12        0.00        1.60      4.05 o
   0  10  12       18.13       19.82      5.25 o
   1  10  12        6.66        5.19      2.17 o
   2  10  12        0.68        0.27      2.19 o
 -13   0  13       66.75      111.65      9.81 o
 -11   0  13       20.37       17.45      4.76 o
  -9   0  13        7.45        5.88      3.36 o
  -7   0  13      862.97      836.98     17.16 o
  -5   0  13       54.56       46.92      2.95 o
  -3   0  13        0.68        0.14      1.25 o
  -1   0  13       87.71       85.00      5.92 o
   1   0  13        8.32        9.21      1.01 o
   3   0  13      266.33      231.11      4.46 o
   5   0  13       31.60       23.20      1.70 o
   7   0  13        1.23        2.31      1.45 o
 -12   1  13        0.00        0.55      2.57 o
 -11   1  13       13.10       10.98      1.19 o
 -10   1  13       14.16        9.77      1.11 o
  -9   1  13       76.74       63.58      2.60 o
  -8   1  13        0.37       -0.80      0.80 o
  -7   1  13      134.46      121.66      2.50 o
  -6   1  13        1.48        2.54      0.87 o
  -5   1  13      371.70      371.38      5.26 o
  -4   1  13       65.08       62.37      1.51 o
  -3   1  13       82.21       80.82      2.33 o
  -2   1  13        2.31        1.98      0.61 o
  -1   1  13       42.78       36.77      1.24 o
   0   1  13      265.86      271.03      3.72 o
   1   1  13      110.84      122.38      2.70 o
   2   1  13        0.02        2.28      1.03 o
   3   1  13      102.23      118.97      2.81 o
   4   1  13       22.33       25.08      1.47 o
   5   1  13        5.74        3.12      0.80 o
   6   1  13        3.78        2.50      0.88 o
   7   1  13        0.73        0.94      0.97 o
   8   1  13        6.13        7.62      1.32 o
 -12   2  13        1.21       -1.26      1.26 o
 -11   2  13       47.06       37.27      2.03 o
 -10   2  13       24.34       29.79      1.89 o
  -9   2  13       65.78       54.94      2.77 o
  -8   2  13       66.50       64.30      2.24 o
  -7   2  13      223.88      217.51      4.06 o
  -6   2  13      452.75      415.67      7.35 o
  -5   2  13        1.14        2.21      1.08 o
  -4   2  13       25.85       23.81      1.13 o
  -3   2  13       45.64       52.12      1.57 o
  -2   2  13        3.56        3.57      0.68 o
  -1   2  13        1.71       -0.68      0.68 o
   0   2  13      190.74      172.55      2.66 o
   1   2  13       22.38       23.52      1.26 o
   2   2  13       45.84       44.26      1.79 o
   3   2  13       27.98       23.30      1.52 o
   4   2  13        9.46        8.10      1.34 o
   5   2  13       27.07       24.51      1.84 o
   6   2  13       13.27       13.52      3.13 o
   7   2  13        0.76       -0.85      1.61 o
   8   2  13        0.32       -0.42      1.86 o
 -12   3  13        1.17        0.94      1.46 o
 -11   3  13        0.15       -0.39      1.41 o
 -10   3  13       53.57       58.68      2.48 o
  -9   3  13       17.93       22.17      2.15 o
  -8   3  13        0.53        0.69      1.10 o
  -7   3  13      110.30      104.41      2.92 o
  -6   3  13      153.92      150.62      4.72 o
  -5   3  13       81.16       80.46      2.64 o
  -4   3  13       13.01       12.89      1.01 o
  -3   3  13        5.66        4.96      0.79 o
  -2   3  13       61.93       66.04      1.80 o
  -1   3  13      104.06       99.10      2.16 o
   0   3  13        3.52        0.75      0.77 o
   1   3  13       21.75       18.36      1.35 o
   2   3  13      274.20      284.68      4.56 o
   3   3  13        1.73        3.76      1.33 o
   4   3  13       97.01       91.11      4.63 o
   5   3  13       12.88       12.81      1.85 o
   6   3  13       24.90       24.23      2.83 o
   7   3  13        1.26        3.28      2.32 o
   8   3  13       21.48       27.89      3.53 o
 -12   4  13       29.04       35.18      2.80 o
 -11   4  13       28.85       24.11      2.40 o
 -10   4  13       50.10       50.10      2.81 o
  -9   4  13       21.46       15.80      1.95 o
  -8   4  13       86.62       83.00      2.84 o
  -7   4  13       35.83       30.90      1.89 o
  -6   4  13      854.96      830.93     10.78 o
  -5   4  13        6.93        7.14      1.07 o
  -4   4  13       13.72       14.16      1.42 o
  -3   4  13        0.13       -0.71      0.71 o
  -2   4  13        4.12        2.58      0.80 o
  -1   4  13       56.55       49.08      1.66 o
   0   4  13      306.26      298.20      4.61 o
   1   4  13       20.84       22.10      1.50 o
   2   4  13       13.74       12.47      1.71 o
   3   4  13       13.00       16.08      1.56 o
   4   4  13       71.88       67.17      3.04 o
   5   4  13        0.48       -0.36      1.34 o
   6   4  13       21.16       27.96      2.49 o
   7   4  13        0.12       -0.50      2.11 o
   8   4  13        0.23        1.84      4.28 o
 -11   5  13        4.18        8.33      4.13 o
 -10   5  13      113.60      127.25      5.79 o
  -9   5  13       11.11       13.54      2.32 o
  -8   5  13       35.97       34.96      2.30 o
  -7   5  13        0.04       -0.95      1.17 o
  -6   5  13       37.30       36.65      2.30 o
  -5   5  13       58.88       56.70      2.19 o
  -4   5  13       22.64       23.33      1.37 o
  -3   5  13       18.22       19.63      1.26 o
  -2   5  13       11.60       10.85      1.03 o
  -1   5  13       47.83       45.00      1.77 o
   0   5  13       44.09       48.02      1.86 o
   1   5  13       26.17       30.78      1.81 o
   2   5  13      169.95      192.53      4.15 o
   3   5  13       14.80       15.25      1.90 o
   4   5  13       87.26       77.09      2.90 o
   5   5  13       50.07       52.24      2.91 o
   6   5  13        1.77        4.02      1.78 o
   7   5  13        3.41        1.40      1.86 o
 -11   6  13        2.42        6.28      2.58 o
 -10   6  13       15.04       25.82      2.93 o
  -9   6  13        9.10        7.77      2.20 o
  -8   6  13        2.47       -0.42      1.48 o
  -7   6  13        8.05       10.19      2.38 o
  -6   6  13        5.70        5.61      1.49 o
  -5   6  13        0.40        1.69      1.38 o
  -4   6  13       22.78       24.85      1.51 o
  -3   6  13        3.26        0.90      0.97 o
  -2   6  13       91.15       89.46      2.52 o
  -1   6  13        4.69        1.13      0.96 o
   0   6  13       58.49       54.09      2.21 o
   1   6  13        2.20        1.58      1.40 o
   2   6  13        2.17        1.78      1.27 o
   3   6  13       34.25       34.96      2.49 o
   4   6  13       12.76        8.82      1.58 o
   5   6  13       31.99       33.81      2.17 o
   6   6  13        3.01        1.89      1.51 o
 -10   7  13        3.35        2.55      1.92 o
  -9   7  13        0.63        0.11      1.63 o
  -8   7  13       50.92       61.12      2.96 o
  -7   7  13        0.51        0.96      1.93 o
  -6   7  13        5.91        6.55      1.35 o
  -5   7  13        0.50        0.31      1.09 o
  -4   7  13        2.91        3.12      1.07 o
  -3   7  13       12.97       10.86      1.21 o
  -2   7  13        5.61        5.94      1.12 o
  -1   7  13        1.19       -0.98      1.00 o
   0   7  13       26.13       23.12      1.49 o
   1   7  13        1.94       -0.33      1.14 o
   2   7  13       19.62       22.45      1.72 o
   3   7  13        1.17        1.04      1.21 o
   4   7  13        5.66        5.67      1.43 o
   5   7  13        0.95        0.74      1.46 o
   6   7  13        1.12        4.66      1.91 o
  -9   8  13        0.31       -0.74      1.46 o
  -8   8  13        2.66        3.83      1.45 o
  -7   8  13        2.44        3.86      1.36 o
  -6   8  13       13.94       15.01      1.49 o
  -5   8  13       10.50        9.41      1.24 o
  -4   8  13       13.28       11.97      1.69 o
  -3   8  13       21.01       24.88      1.93 o
  -2   8  13        0.48       -0.08      1.18 o
  -1   8  13       69.23       71.58      2.27 o
   0   8  13       19.56       16.63      1.27 o
   1   8  13       27.57       36.16      1.69 o
   2   8  13       13.57       11.62      1.46 o
   3   8  13        2.81        1.19      1.44 o
   4   8  13        0.86        2.04      1.19 o
  -7   9  13       21.88       24.90      2.19 o
  -6   9  13        0.62        0.65      1.40 o
  -5   9  13        0.02        0.12      1.35 o
  -4   9  13        0.38       -1.20      1.20 o
  -3   9  13       16.68       13.60      2.27 o
  -2   9  13        1.36       -0.06      1.06 o
  -1   9  13        4.03        1.61      1.45 o
   0   9  13        5.88        8.09      2.19 o
   1   9  13        2.19        4.13      2.17 o
   2   9  13       28.01       25.73      3.63 o
   3   9  13        3.47        8.66      2.98 o
  -5  10  13        3.07        0.81      4.34 o
  -4  10  13        0.11       -0.89      4.07 o
  -3  10  13       27.26       25.88      5.82 o
  -2  10  13        2.48        0.73      3.97 o
  -1  10  13        0.08        0.83      4.28 o
   0  10  13       13.05       17.17      5.39 o
   1  10  13        0.14       -1.93      1.93 o
 -12   0  14       13.14       14.55      4.99 o
 -10   0  14       23.81       25.09      4.72 o
  -8   0  14      195.32      180.43      6.34 o
  -6   0  14      487.46      496.50     11.42 o
  -4   0  14      104.26       96.32      3.43 o
  -2   0  14       37.06       48.30      3.04 o
   0   0  14       38.11       42.72      3.30 o
   2   0  14      851.03      867.42     11.70 o
   4   0  14        1.92        2.60      1.12 o
   6   0  14        7.62        8.52      1.50 o
   8   0  14        0.04       -1.71      1.71 o
 -12   1  14        7.44        7.79      3.21 o
 -11   1  14        0.05       -2.26      2.26 o
 -10   1  14       12.01       20.64      3.23 o
  -9   1  14        0.12        0.35      0.74 o
  -8   1  14        0.48       -0.14      1.09 o
  -7   1  14      149.52      153.01      2.98 o
  -6   1  14     1020.99      973.49     11.61 o
  -5   1  14       46.29       45.06      1.67 o
  -4   1  14        9.38        8.32      0.76 o
  -3   1  14       61.47       64.83      1.77 o
  -2   1  14       86.12       90.05      1.98 o
  -1   1  14       29.20       25.23      1.18 o
   0   1  14       78.01       89.57      2.16 o
   1   1  14       24.63       22.29      1.68 o
   2   1  14       16.38       12.11      1.26 o
   3   1  14        1.33        4.42      1.13 o
   4   1  14       47.98       43.15      1.90 o
   5   1  14        3.88        3.10      1.45 o
   6   1  14        0.02       -0.42      0.93 o
   7   1  14        0.31        0.42      1.08 o
   8   1  14        0.02        0.14      1.26 o
 -12   2  14        2.10        1.05      1.32 o
 -11   2  14        3.89        5.28      1.37 o
 -10   2  14       42.43       40.89      1.98 o
  -9   2  14        3.01        3.16      1.12 o
  -8   2  14        0.60       -0.47      0.98 o
  -7   2  14       20.82       21.09      1.48 o
  -6   2  14       60.62       58.91      2.13 o
  -5   2  14      235.73      226.62      4.03 o
  -4   2  14      263.41      243.80      4.04 o
  -3   2  14       22.81       22.20      1.22 o
  -2   2  14        3.27        3.14      0.94 o
  -1   2  14       11.34       13.96      1.09 o
   0   2  14        1.58       -0.82      0.82 o
   1   2  14       51.51       63.22      2.76 o
   2   2  14      157.90      165.87      3.70 o
   3   2  14       70.98       71.49      2.57 o
   4   2  14        0.82        1.26      1.22 o
   5   2  14        0.88        0.25      1.28 o
   6   2  14        2.38        0.81      1.67 o
   7   2  14       32.81       35.94      2.82 o
   8   2  14        4.29        8.73      2.24 o
 -12   3  14        4.87        5.20      1.69 o
 -11   3  14       35.98       37.70      2.63 o
 -10   3  14       80.55       95.97      3.30 o
  -9   3  14       13.10       17.01      1.59 o
  -8   3  14       33.51       34.27      1.87 o
  -7   3  14       16.35       15.03      1.81 o
  -6   3  14      274.40      289.02      5.02 o
  -5   3  14      551.04      539.80      7.56 o
  -4   3  14       39.43       33.41      1.47 o
  -3   3  14        0.22       -0.77      0.77 o
  -2   3  14        1.10       -0.54      0.90 o
  -1   3  14      179.65      166.95      3.45 o
   0   3  14        0.61       -1.24      1.24 o
   1   3  14        3.53        3.03      1.18 o
   2   3  14       51.76       61.42      2.40 o
   3   3  14       11.15       14.41      1.58 o
   4   3  14        3.84        4.63      1.60 o
   5   3  14       14.23       14.92      2.04 o
   6   3  14        5.21        6.75      2.66 o
   7   3  14        1.95        3.44      2.63 o
 -11   4  14       36.89       41.42      3.26 o
 -10   4  14       18.23       20.52      2.95 o
  -9   4  14       50.87       48.27      2.66 o
  -8   4  14       14.44       12.80      1.64 o
  -7   4  14       28.77       31.12      2.40 o
  -6   4  14        7.79       11.55      1.49 o
  -5   4  14      139.35      131.84      3.23 o
  -4   4  14       47.73       46.53      1.62 o
  -3   4  14       23.64       22.65      1.29 o
  -2   4  14       34.33       33.88      1.50 o
  -1   4  14       93.40       81.76      3.15 o
   0   4  14        0.39       -0.43      0.98 o
   1   4  14       64.07       52.92      2.20 o
   2   4  14       13.16        8.82      1.51 o
   3   4  14        2.97        2.49      1.54 o
   4   4  14        0.35        1.18      1.97 o
   5   4  14       26.87       27.48      3.09 o
   6   4  14        0.06        0.44      2.61 o
   7   4  14       12.12       14.93      3.17 o
 -11   5  14       62.21       72.32      4.30 o
 -10   5  14        1.11        0.20      2.39 o
  -9   5  14        2.05        2.68      1.60 o
  -8   5  14       30.65       24.49      2.14 o
  -7   5  14       45.54       45.61      3.64 o
  -6   5  14        8.80        7.64      1.57 o
  -5   5  14       19.34       14.74      1.73 o
  -4   5  14       41.06       50.20      2.03 o
  -3   5  14       23.97       28.07      1.62 o
  -2   5  14        0.10        0.38      0.91 o
  -1   5  14       72.23       66.60      2.47 o
   0   5  14       22.08       22.05      1.62 o
   1   5  14        3.31        2.15      1.41 o
   2   5  14       18.08       14.29      1.89 o
   3   5  14      100.91      112.62      3.92 o
   4   5  14       77.45       79.25      3.11 o
   5   5  14       30.08       37.38      2.75 o
   6   5  14        1.18       -0.65      1.74 o
 -10   6  14       19.14       16.61      2.71 o
  -9   6  14       36.77       30.87      2.93 o
  -8   6  14        3.15        4.15      1.97 o
  -7   6  14        0.80       -1.40      1.40 o
  -6   6  14        4.74       -0.52      1.35 o
  -5   6  14      254.50      260.77      5.42 o
  -4   6  14      131.53      136.25      3.65 o
  -3   6  14        5.25        5.21      1.16 o
  -2   6  14       29.90       26.05      1.60 o
  -1   6  14        2.83        2.66      1.07 o
   0   6  14        6.95        6.57      1.35 o
   1   6  14       77.81       77.40      2.73 o
   2   6  14        0.19       -0.21      1.32 o
   3   6  14       24.32       17.71      1.65 o
   4   6  14        0.58       -1.52      1.52 o
   5   6  14       11.84       18.71      2.28 o
   6   6  14        3.66        1.58      1.87 o
  -9   7  14        8.50       11.82      2.00 o
  -8   7  14        2.57        2.41      2.02 o
  -7   7  14        6.74        5.09      1.64 o
  -6   7  14       15.21       10.57      1.67 o
  -5   7  14       42.22       46.02      2.17 o
  -4   7  14        0.03       -1.09      1.09 o
  -3   7  14       45.76       45.74      3.55 o
  -2   7  14        1.94        1.41      1.09 o
  -1   7  14       22.33       19.47      1.46 o
   0   7  14        8.57        9.11      1.27 o
   1   7  14       12.28       11.24      1.52 o
   2   7  14        0.01        1.58      1.16 o
   3   7  14       10.07       11.52      1.67 o
   4   7  14       11.38       13.29      1.71 o
   5   7  14        0.01       -0.36      1.63 o
  -8   8  14       25.89       40.48      2.26 o
  -7   8  14       23.99       32.94      2.00 o
  -6   8  14       13.92       11.71      1.85 o
  -5   8  14       13.35       15.58      2.58 o
  -4   8  14        1.96        1.56      1.50 o
  -3   8  14        0.93        3.13      1.47 o
  -2   8  14        4.41        6.04      1.26 o
  -1   8  14        3.15        3.67      1.15 o
   0   8  14        0.10        0.21      1.12 o
   1   8  14       13.91       18.50      1.51 o
   2   8  14       21.89       27.18      1.93 o
   3   8  14        0.04       -0.72      1.30 o
   4   8  14        1.43        1.90      1.38 o
  -7   9  14        4.84        2.85      2.33 o
  -6   9  14        6.32        2.03      2.77 o
  -5   9  14        1.41        0.58      1.51 o
  -4   9  14        0.01        0.43      1.41 o
  -3   9  14        0.49        0.45      1.70 o
  -2   9  14       26.26       25.00      2.00 o
  -1   9  14        0.83       -1.67      1.78 o
   0   9  14        3.35        1.06      1.48 o
   1   9  14        9.89       14.23      1.59 o
   2   9  14        8.63        7.46      2.70 o
  -3  10  14        3.44        2.51      4.32 o
  -2  10  14       10.85        8.98      4.78 o
  -1  10  14        0.30       -0.34      3.79 o
 -11   0  15       28.95       34.92      5.59 o
  -9   0  15       21.98       22.40      4.40 o
  -7   0  15      118.08      121.16      7.74 o
  -5   0  15      200.89      204.31      7.73 o
  -3   0  15       40.52       37.11      3.58 o
  -1   0  15      260.92      274.85      7.58 o
   1   0  15       54.32       47.45      3.50 o
   3   0  15      108.85       90.11      3.44 o
   5   0  15        4.22        6.04      1.29 o
   7   0  15        0.04       -2.52      2.52 o
 -12   1  15        0.05        1.12      3.05 o
 -11   1  15        3.88        5.22      2.71 o
 -10   1  15       27.99       27.24      3.51 o
  -9   1  15       39.46       31.54      3.35 o
  -8   1  15       13.08       13.33      2.70 o
  -7   1  15      113.71      119.46      4.33 o
  -6   1  15       19.93       19.41      1.51 o
  -5   1  15        0.03        0.69      1.43 o
  -4   1  15        7.31        3.54      0.70 o
  -3   1  15       78.12       74.44      1.80 o
  -2   1  15        3.78        4.15      0.80 o
  -1   1  15        1.63       -0.26      1.10 o
   0   1  15       35.18       33.08      1.43 o
   1   1  15        0.03       -0.64      0.93 o
   2   1  15       16.58       20.52      1.81 o
   3   1  15       16.73       11.49      1.36 o
   4   1  15        3.83        2.03      1.14 o
   5   1  15        0.08       -1.18      1.18 o
   6   1  15        1.58       -0.24      1.32 o
   7   1  15        3.93        1.80      1.53 o
 -12   2  15        2.74        3.05      1.71 o
 -11   2  15        1.12       -1.06      1.06 o
 -10   2  15       17.89       22.20      1.58 o
  -9   2  15       25.12       23.69      1.70 o
  -8   2  15       64.75       53.79      2.07 o
  -7   2  15       16.13       18.49      1.40 o
  -6   2  15       12.36       14.44      1.38 o
  -5   2  15      318.47      320.82      5.09 o
  -4   2  15       36.35       34.53      1.44 o
  -3   2  15      292.62      296.93      4.44 o
  -2   2  15      405.81      421.39      6.15 o
  -1   2  15       70.67       72.16      2.29 o
   0   2  15       30.56       34.32      1.73 o
   1   2  15       62.16       67.96      2.35 o
   2   2  15       90.94       85.18      2.73 o
   3   2  15      155.06      156.48      3.75 o
   4   2  15        6.96        7.36      1.41 o
   5   2  15        1.00        1.35      1.34 o
   6   2  15        6.57       10.79      2.14 o
   7   2  15        0.26        1.93      1.99 o
 -12   3  15        0.41        2.55      2.95 o
 -11   3  15       13.35       15.17      2.10 o
 -10   3  15       37.76       41.50      2.17 o
  -9   3  15        2.90        6.02      1.33 o
  -8   3  15        0.46        1.93      1.19 o
  -7   3  15        1.72       -0.15      1.10 o
  -6   3  15      177.19      173.14      4.35 o
  -5   3  15      116.71      110.98      2.95 o
  -4   3  15       25.72       20.27      1.76 o
  -3   3  15       16.79       13.99      1.46 o
  -2   3  15        0.10       -0.82      1.14 o
  -1   3  15      238.16      259.74      4.63 o
   0   3  15      112.41      114.74      3.17 o
   1   3  15        1.45       -0.59      1.07 o
   2   3  15       72.58       80.21      2.78 o
   3   3  15       19.97       14.43      1.79 o
   4   3  15        2.29        3.22      1.66 o
   5   3  15        2.57        1.94      2.47 o
   6   3  15       47.31       49.14      3.11 o
   7   3  15        1.30        3.00      2.66 o
 -11   4  15       12.99       20.67      2.84 o
 -10   4  15        8.73       14.79      2.12 o
  -9   4  15       29.53       38.97      2.37 o
  -8   4  15        0.73       -0.77      1.37 o
  -7   4  15       73.27       77.47      2.74 o
  -6   4  15      161.53      163.99      4.63 o
  -5   4  15      298.99      319.64      5.41 o
  -4   4  15       51.38       48.15      1.84 o
  -3   4  15       76.82       73.88      2.26 o
  -2   4  15        9.07        8.76      1.33 o
  -1   4  15       26.52       30.54      1.76 o
   0   4  15        6.41        6.79      1.33 o
   1   4  15       20.44       21.11      1.93 o
   2   4  15       11.01       15.80      1.92 o
   3   4  15       41.98       34.38      2.44 o
   4   4  15      159.61      159.68      5.72 o
   5   4  15        8.06       14.82      2.78 o
   6   4  15       26.93       25.41      3.20 o
 -11   5  15        3.57        0.85      1.92 o
 -10   5  15       54.74       59.24      3.60 o
  -9   5  15        0.01       -0.42      1.48 o
  -8   5  15       10.12        9.99      1.75 o
  -7   5  15        3.56        2.31      1.53 o
  -6   5  15       39.43       35.28      2.27 o
  -5   5  15      112.83      115.27      3.61 o
  -4   5  15      222.06      210.84      4.10 o
  -3   5  15       14.97       18.20      1.46 o
  -2   5  15        3.46        2.48      1.23 o
  -1   5  15       20.78       19.23      1.61 o
   0   5  15       25.95       25.73      2.02 o
   1   5  15       42.61       40.81      2.45 o
   2   5  15        6.17        5.06      1.72 o
   3   5  15      109.51      122.23      4.99 o
   4   5  15        6.05        7.63      1.77 o
   5   5  15       20.47       27.99      3.34 o
   6   5  15       33.87       46.99      6.24 o
 -10   6  15        0.53        6.29      2.48 o
  -9   6  15        0.00        0.43      1.95 o
  -8   6  15        4.08        4.25      1.94 o
  -7   6  15        0.42       -1.56      1.67 o
  -6   6  15      205.00      207.81      5.34 o
  -5   6  15       58.85       60.74      3.04 o
  -4   6  15        0.74        1.90      1.62 o
  -3   6  15       22.86       26.67      2.09 o
  -2   6  15        1.38        3.12      1.21 o
  -1   6  15        2.48        2.31      1.26 o
   0   6  15        1.38       -0.88      1.39 o
   1   6  15       70.25       67.50      3.05 o
   2   6  15       50.73       63.12      3.09 o
   3   6  15        9.94       13.66      1.84 o
   4   6  15        9.49        8.94      2.06 o
   5   6  15        0.11        0.67      1.89 o
  -9   7  15        0.26        1.77      2.16 o
  -8   7  15       26.21       27.67      2.41 o
  -7   7  15        3.15        1.83      1.62 o
  -6   7  15        3.32       -1.47      1.62 o
  -5   7  15       18.26       15.57      1.81 o
  -4   7  15       12.48        9.72      1.63 o
  -3   7  15      182.49      175.64      3.84 o
  -2   7  15       24.04       23.68      1.70 o
  -1   7  15       27.39       29.80      1.74 o
   0   7  15       26.58       27.81      1.74 o
   1   7  15        1.64        3.23      1.38 o
   2   7  15       20.22       27.35      1.81 o
   3   7  15       23.63       26.72      2.07 o
   4   7  15        7.10        7.97      1.72 o
  -8   8  15        0.01       -0.04      1.93 o
  -7   8  15        1.69       -0.80      1.53 o
  -6   8  15       10.15        6.97      1.87 o
  -5   8  15        9.32        7.78      1.89 o
  -4   8  15        8.69        5.08      1.70 o
  -3   8  15        1.71        3.97      1.63 o
  -2   8  15        3.45        5.10      1.24 o
  -1   8  15        0.07       -0.82      1.13 o
   0   8  15       11.51       10.57      1.56 o
   1   8  15        0.30        0.33      1.11 o
   2   8  15        0.12        1.45      1.47 o
   3   8  15       49.45       50.03      2.57 o
  -6   9  15        0.95        0.33      1.74 o
  -5   9  15        1.84        1.85      1.68 o
  -4   9  15       23.09       23.19      2.27 o
  -3   9  15        0.05       -0.37      2.33 o
  -2   9  15        0.45        0.49      1.53 o
  -1   9  15        3.42        3.19      1.27 o
   0   9  15       15.13       15.64      1.60 o
   1   9  15        9.85       18.66      1.54 o
 -12   0  16      120.46      157.90     11.07 o
 -10   0  16        0.37        3.06      3.53 o
  -8   0  16        8.04        6.04      3.36 o
  -6   0  16       40.65       29.06      4.24 o
  -4   0  16       99.14       94.67      3.69 o
  -2   0  16       75.03       75.54      3.98 o
   0   0  16      112.59      105.20      4.88 o
   2   0  16       30.64       31.19      8.52 o
   4   0  16        8.27        6.11      1.12 o
   6   0  16        2.21        2.56      1.31 o
 -12   1  16       38.14       27.94      4.33 o
 -11   1  16        0.25        2.84      2.64 o
 -10   1  16       45.93       57.44     10.24 o
  -9   1  16       19.70       24.48      3.26 o
  -8   1  16       10.58        7.06      2.38 o
  -7   1  16       31.27       30.38      2.59 o
  -6   1  16        0.29       -1.51      1.53 o
  -5   1  16       16.64       22.67      2.20 o
  -4   1  16       34.58       23.44      1.35 o
  -3   1  16       69.27       72.44      1.85 o
  -2   1  16       88.39       96.32      2.25 o
  -1   1  16      127.78      124.22      3.08 o
   0   1  16        0.96       -0.86      0.86 o
   1   1  16       11.18       11.13      1.21 o
   2   1  16        9.91        6.26      1.18 o
   3   1  16       71.03       70.75      2.54 o
   4   1  16        0.00       -0.34      1.12 o
   5   1  16        0.01        1.06      1.26 o
   6   1  16        8.86        9.24      2.68 o
 -11   2  16        8.70        5.04      2.39 o
 -10   2  16        7.26        9.55      1.43 o
  -9   2  16        3.06        3.52      1.56 o
  -8   2  16        0.69       -0.26      0.95 o
  -7   2  16        8.27        6.33      1.14 o
  -6   2  16       24.19       17.68      1.38 o
  -5   2  16       34.11       32.78      1.63 o
  -4   2  16        1.15       -0.29      0.87 o
  -3   2  16       26.81       23.73      1.50 o
  -2   2  16      235.42      225.79      4.13 o
  -1   2  16       84.06       91.47      2.55 o
   0   2  16        7.00        3.87      1.17 o
   1   2  16       38.38       41.36      2.20 o
   2   2  16        6.41        7.56      1.39 o
   3   2  16        3.10        2.97      1.31 o
   4   2  16        1.08       -0.14      1.26 o
   5   2  16       26.86       33.70      2.36 o
   6   2  16        3.19        3.64      1.94 o
 -11   3  16        2.26        2.94      2.35 o
 -10   3  16        3.96        3.99      1.54 o
  -9   3  16        8.38        8.33      2.15 o
  -8   3  16       62.44       59.18      3.04 o
  -7   3  16      128.92      132.56      3.30 o
  -6   3  16       88.24       89.73      2.74 o
  -5   3  16       32.53       27.53      1.97 o
  -4   3  16      223.77      222.29      5.24 o
  -3   3  16        0.01       -0.94      0.94 o
  -2   3  16       27.77       24.07      1.60 o
  -1   3  16       69.67       67.55      2.50 o
   0   3  16       26.27       28.81      1.74 o
   1   3  16        1.54        0.18      1.12 o
   2   3  16       32.55       37.33      2.08 o
   3   3  16       10.74       14.06      2.02 o
   4   3  16        6.41       13.21      2.07 o
   5   3  16       32.08       38.56      2.77 o
   6   3  16       23.52       30.45      3.20 o
 -11   4  16       31.22       40.77      2.39 o
 -10   4  16        2.07        4.88      1.51 o
  -9   4  16        0.81        1.13      1.27 o
  -8   4  16        1.75        2.24      1.26 o
  -7   4  16       17.67       17.57      1.60 o
  -6   4  16       16.16       18.34      2.16 o
  -5   4  16        8.81        7.37      1.33 o
  -4   4  16        7.54        7.85      1.55 o
  -3   4  16      109.85      108.76      2.78 o
  -2   4  16       71.60       68.28      2.48 o
  -1   4  16       39.12       42.88      2.03 o
   0   4  16        2.20        0.16      1.26 o
   1   4  16        6.60        2.18      1.58 o
   2   4  16       37.27       41.69      2.59 o
   3   4  16        7.67        5.82      1.88 o
   4   4  16        0.64        7.51      2.48 o
   5   4  16        2.84        1.09      2.32 o
   6   4  16       17.65       17.42      3.15 o
 -10   5  16       20.01       25.66      2.46 o
  -9   5  16        1.75        3.26      1.71 o
  -8   5  16        2.58        2.17      1.60 o
  -7   5  16        0.01        1.86      1.50 o
  -6   5  16       57.04       58.10      3.12 o
  -5   5  16      143.92      147.09      4.12 o
  -4   5  16        6.61        5.19      1.27 o
  -3   5  16       12.87       14.65      1.65 o
  -2   5  16        6.01        5.10      1.34 o
  -1   5  16        2.21        1.90      1.43 o
   0   5  16       14.18       12.97      1.76 o
   1   5  16        2.30        3.74      1.97 o
   2   5  16        0.30       -1.95      1.95 o
   3   5  16       29.60       23.79      2.90 o
   4   5  16        0.07        2.20      2.21 o
   5   5  16       16.16       17.09      3.01 o
  -9   6  16       28.32       40.65      3.38 o
  -8   6  16        2.22        3.57      2.63 o
  -7   6  16        1.22       -1.20      1.71 o
  -6   6  16       27.97       40.50      2.89 o
  -5   6  16       28.92       23.94      2.39 o
  -4   6  16        8.36        7.58      1.29 o
  -3   6  16        1.34       -0.03      1.33 o
  -2   6  16      106.00      104.40      3.18 o
  -1   6  16        6.26        8.90      1.54 o
   0   6  16       38.49       39.51      2.49 o
   1   6  16        0.10       -1.50      1.50 o
   2   6  16        6.27        7.60      2.80 o
   3   6  16        4.87        5.41      2.05 o
   4   6  16        6.47        2.53      1.95 o
  -8   7  16        3.21        3.45      2.15 o
  -7   7  16       25.61       26.69      2.30 o
  -6   7  16        0.06       -1.47      1.47 o
  -5   7  16        8.31        4.62      2.25 o
  -4   7  16      131.65      131.26      4.67 o
  -3   7  16       18.26       23.76      1.95 o
  -2   7  16       28.03       31.76      2.15 o
  -1   7  16        0.58       -0.18      1.32 o
   0   7  16       15.46       21.15      2.61 o
   1   7  16       27.31       30.36      2.46 o
   2   7  16        2.15       -0.45      1.50 o
   3   7  16        1.73        4.13      2.12 o
  -7   8  16        9.61       11.35      2.74 o
  -6   8  16        5.85        2.97      2.39 o
  -5   8  16       78.49       71.25      4.66 o
  -4   8  16        2.14        1.69      1.82 o
  -3   8  16        2.43        2.12      1.62 o
  -2   8  16       41.45       40.20      2.08 o
  -1   8  16       37.31       38.49      2.11 o
   0   8  16        0.00       -0.18      1.60 o
   1   8  16        4.70        6.72      1.49 o
   2   8  16       12.16       13.96      2.56 o
  -4   9  16        4.20        6.06      1.97 o
  -3   9  16        5.30       10.76      3.82 o
  -2   9  16        2.10        2.07      1.72 o
  -1   9  16        1.64        1.99      1.38 o
 -11   0  17        0.56        2.55      3.85 o
  -9   0  17        3.45       14.51      4.17 o
  -7   0  17       11.67        9.48      3.51 o
  -5   0  17        0.13        0.55      2.63 o
  -3   0  17      600.38      598.80     19.52 o
  -1   0  17        0.26       -0.77      1.92 o
   1   0  17        0.35       -2.53      2.72 o
   3   0  17        1.16        2.35      3.22 o
   5   0  17        2.45        1.50      4.20 o
 -11   1  17       74.19       94.54     10.43 o
 -10   1  17        4.67       -0.19      2.31 o
  -9   1  17       13.26       15.30      3.05 o
  -8   1  17        4.50        5.55      2.39 o
  -7   1  17        0.21       -3.08      3.32 o
  -6   1  17        0.32       -1.51      1.61 o
  -5   1  17        0.63       -1.50      1.50 o
  -4   1  17       13.02       10.37      1.60 o
  -3   1  17      142.69      144.79      4.75 o
  -2   1  17       19.83       24.75      2.37 o
  -1   1  17       10.48       11.73      1.03 o
   0   1  17        4.26        2.30      0.90 o
   1   1  17        9.52        9.00      1.30 o
   2   1  17       15.21       14.49      1.33 o
   3   1  17        4.59        3.94      1.23 o
   4   1  17        9.04        7.81      1.40 o
   5   1  17        3.36        1.41      1.38 o
   6   1  17        1.96        2.66      1.59 o
 -11   2  17        3.02        1.31      2.70 o
 -10   2  17       12.90       20.41      3.47 o
  -9   2  17       56.07       65.73      5.57 o
  -8   2  17        0.00       -1.29      1.29 o
  -7   2  17       10.54        8.19      1.10 o
  -6   2  17       23.56       23.53      1.44 o
  -5   2  17       77.68       81.42      2.38 o
  -4   2  17       99.73       90.56      2.39 o
  -3   2  17      344.77      347.75      5.52 o
  -2   2  17       12.27        9.62      1.21 o
  -1   2  17       10.90       10.20      1.24 o
   0   2  17        0.64       -1.02      1.02 o
   1   2  17       31.10       32.12      1.82 o
   2   2  17        7.73        7.59      1.39 o
   3   2  17        3.62        3.87      1.33 o
   4   2  17       10.02        8.11      1.55 o
   5   2  17        0.71       -0.58      1.45 o
   6   2  17       21.68       25.26      4.34 o
 -11   3  17        2.44        1.27      1.36 o
 -10   3  17        4.62        5.16      1.45 o
  -9   3  17       24.12       24.52      2.17 o
  -8   3  17        1.99        3.00      1.21 o
  -7   3  17        0.40       -0.81      1.09 o
  -6   3  17        5.16        2.70      1.18 o
  -5   3  17       13.19       11.10      1.53 o
  -4   3  17       38.46       38.66      1.87 o
  -3   3  17        8.71        8.71      1.25 o
  -2   3  17       14.87       13.56      1.41 o
  -1   3  17       43.10       43.57      1.99 o
   0   3  17       12.40        9.05      2.73 o
   1   3  17        3.64        2.92      1.48 o
   2   3  17        0.03       -1.20      1.20 o
   3   3  17        5.60        5.78      1.48 o
   4   3  17        0.55       -1.68      1.68 o
   5   3  17        0.01        0.81      1.88 o
 -10   4  17       12.11       13.37      1.73 o
  -9   4  17        0.18       -0.41      1.48 o
  -8   4  17        0.80       -0.12      1.22 o
  -7   4  17        2.76        2.35      1.25 o
  -6   4  17       17.21       14.56      1.54 o
  -5   4  17        0.07       -1.11      1.11 o
  -4   4  17        1.79        0.13      1.07 o
  -3   4  17        4.81        5.47      1.21 o
  -2   4  17       20.54       18.46      1.58 o
  -1   4  17        0.01       -1.18      1.22 o
   0   4  17       19.21       19.91      1.98 o
   1   4  17       14.43       13.87      2.10 o
   2   4  17        0.57        4.22      1.88 o
   3   4  17        1.31       -0.14      1.65 o
   4   4  17        0.30       -1.91      1.91 o
   5   4  17        0.59        2.71      2.55 o
 -10   5  17        5.50        7.01      2.02 o
  -9   5  17       11.18       14.28      2.11 o
  -8   5  17        6.47       10.00      1.85 o
  -7   5  17       34.17       36.30      2.71 o
  -6   5  17       10.84        7.57      2.65 o
  -5   5  17       13.14       14.26      1.82 o
  -4   5  17        7.83        6.57      1.79 o
  -3   5  17       15.01       13.16      2.58 o
  -2   5  17       12.88       10.02      1.52 o
  -1   5  17       25.27       20.12      2.51 o
   0   5  17        5.18        6.54      1.73 o
   1   5  17       11.44       16.25      2.50 o
   2   5  17        7.29        6.51      2.39 o
   3   5  17       13.14       17.77      2.84 o
   4   5  17        1.81        1.83      2.42 o
  -9   6  17       16.63       17.02      2.74 o
  -8   6  17        4.15        7.61      2.30 o
  -7   6  17        0.05       -0.96      1.81 o
  -6   6  17       44.53       45.28      3.09 o
  -5   6  17        0.57       -0.08      1.80 o
  -4   6  17       15.88       14.70      1.75 o
  -3   6  17       47.87       39.89      2.75 o
  -2   6  17        1.36        2.01      1.52 o
  -1   6  17       10.40        9.61      1.88 o
   0   6  17       35.73       32.96      2.87 o
   1   6  17        1.72        0.41      2.69 o
   2   6  17        3.69        3.93      3.09 o
   3   6  17        4.01        1.48      2.42 o
  -8   7  17        0.16       -3.13      3.63 o
  -7   7  17       12.72       16.08      2.53 o
  -6   7  17        7.50        9.94      2.11 o
  -5   7  17       27.66       25.48      2.24 o
  -4   7  17       30.32       31.64      2.29 o
  -3   7  17        8.27       10.83      1.76 o
  -2   7  17       30.87       29.14      2.24 o
  -1   7  17        4.60        2.64      1.50 o
   0   7  17       31.28       38.15      2.40 o
   1   7  17       15.36       16.62      2.23 o
   2   7  17        6.96        6.55      1.74 o
  -6   8  17       15.02       19.56      2.95 o
  -5   8  17       21.20       19.58      2.91 o
  -4   8  17        1.46        0.07      2.16 o
  -3   8  17       25.41       27.77      3.03 o
  -2   8  17        5.03        4.40      1.94 o
  -1   8  17        0.29       -1.47      1.47 o
   0   8  17        8.50        9.23      1.59 o
 -10   0  18       11.08       11.17      4.42 o
  -8   0  18       35.21       36.93      5.39 o
  -6   0  18       26.16       16.38      3.97 o
  -4   0  18      186.56      186.61     20.33 o
  -2   0  18      405.03      398.31     15.16 o
   0   0  18        3.56        2.07      3.08 o
   2   0  18        5.36        3.34      3.51 o
   4   0  18        1.85        1.72      4.11 o
 -11   1  18       48.08       53.12      4.91 o
 -10   1  18        9.23       12.62      3.23 o
  -9   1  18       10.44        3.55      2.54 o
  -8   1  18        9.70       11.10      2.84 o
  -7   1  18        9.36        8.40      2.58 o
  -6   1  18        1.97       -1.81      1.81 o
  -5   1  18       27.30       27.79      3.11 o
  -4   1  18      153.50      166.80      4.60 o
  -3   1  18      101.43      105.60      5.98 o
  -2   1  18      164.00      156.46      5.05 o
  -1   1  18        3.15        3.19      1.79 o
   0   1  18        9.34       10.44      1.18 o
   1   1  18        5.03        4.73      1.04 o
   2   1  18       44.18       51.14      2.05 o
   3   1  18        1.47        0.71      1.11 o
   4   1  18        0.01       -1.13      1.13 o
   5   1  18        0.28        0.26      1.54 o
 -11   2  18        0.02        9.40      3.29 o
 -10   2  18        0.61       -0.49      2.40 o
  -9   2  18        3.28        2.14      3.59 o
  -8   2  18       29.08       23.92      7.75 o
  -7   2  18        1.47        2.94      1.19 o
  -6   2  18        0.12        0.26      0.86 o
  -5   2  18       88.17       90.94      2.64 o
  -4   2  18        0.49        0.62      1.38 o
  -3   2  18       16.69       13.54      1.44 o
  -2   2  18       25.21       27.25      1.54 o
  -1   2  18        3.08        2.10      1.05 o
   0   2  18        0.77       -0.30      1.03 o
   1   2  18        0.84        0.11      1.15 o
   2   2  18        0.18        1.39      1.20 o
   3   2  18        0.04        0.35      1.29 o
   4   2  18        9.15       11.19      1.69 o
   5   2  18       11.36       13.61      2.01 o
 -10   3  18        7.75        6.05      1.42 o
  -9   3  18        2.48        3.98      1.34 o
  -8   3  18       13.99       12.46      1.47 o
  -7   3  18        5.41        3.33      1.24 o
  -6   3  18        7.52        8.68      1.34 o
  -5   3  18        2.43        3.05      1.14 o
  -4   3  18        4.99        4.59      1.41 o
  -3   3  18        0.19       -0.29      1.01 o
  -2   3  18        6.07       11.42      1.41 o
  -1   3  18       24.94       21.52      1.66 o
   0   3  18       31.78       33.69      1.94 o
   1   3  18        0.44       -1.15      1.15 o
   2   3  18        0.04        1.12      1.56 o
   3   3  18        0.21        0.80      1.49 o
   4   3  18        1.38        1.81      2.35 o
 -10   4  18        0.45       -0.98      1.43 o
  -9   4  18        8.82        7.64      1.54 o
  -8   4  18        4.35        4.29      1.36 o
  -7   4  18        8.85       10.41      2.05 o
  -6   4  18        9.74        6.28      1.37 o
  -5   4  18        8.73        9.27      1.44 o
  -4   4  18        9.18        5.82      1.30 o
  -3   4  18       13.64       13.25      1.39 o
  -2   4  18        1.04        3.68      1.20 o
  -1   4  18       14.94       11.10      1.53 o
   0   4  18        0.00       -0.89      1.43 o
   1   4  18       50.36       50.00      2.82 o
   2   4  18        0.70       -0.42      1.61 o
   3   4  18        4.06        5.25      1.92 o
   4   4  18        1.46        0.01      2.25 o
  -9   5  18        0.89        1.97      1.75 o
  -8   5  18        0.31       -0.86      1.55 o
  -7   5  18        5.21        5.08      2.74 o
  -6   5  18        0.70        0.20      1.45 o
  -5   5  18        0.43        1.23      1.42 o
  -4   5  18        2.66        0.35      1.22 o
  -3   5  18        0.90        0.20      1.40 o
  -2   5  18       15.79       16.72      1.80 o
  -1   5  18        5.25        2.84      1.54 o
   0   5  18        1.71        0.29      1.90 o
   1   5  18        0.26       -0.36      1.98 o
   2   5  18        6.28        7.77      3.08 o
   3   5  18        7.32        8.95      3.00 o
  -8   6  18       39.57       51.59      3.65 o
  -7   6  18        0.17        0.41      1.95 o
  -6   6  18       31.05       31.72      4.37 o
  -5   6  18       25.91       27.48      2.94 o
  -4   6  18        0.38        0.63      1.40 o
  -3   6  18        7.86        8.46      2.03 o
  -2   6  18        2.50        0.27      1.55 o
  -1   6  18        4.42        1.67      1.78 o
   0   6  18        0.45       -1.66      1.99 o
   1   6  18        1.46       -0.86      2.06 o
   2   6  18        0.84        2.13      2.26 o
  -7   7  18        6.67        9.22      4.06 o
  -6   7  18       21.88       28.51      3.27 o
  -5   7  18        0.01        1.97      1.97 o
  -4   7  18       18.05       30.27      3.06 o
  -3   7  18       10.54        7.98      2.05 o
  -2   7  18        1.64        1.82      1.68 o
  -1   7  18        3.92        3.18      1.56 o
   0   7  18        0.34       -2.35      2.35 o
   1   7  18        1.28       -1.82      1.82 o
  -4   8  18        5.62       10.26      5.35 o
  -3   8  18       21.93       11.90      3.94 o
  -2   8  18       39.73       42.88      7.63 o
  -9   0  19       19.44       17.84      4.80 o
  -7   0  19        6.19        3.91      3.73 o
  -5   0  19      173.16      183.80     10.11 o
  -3   0  19       29.23       31.23      4.72 o
  -1   0  19      140.25      156.67      9.26 o
   1   0  19        9.27        7.92      3.93 o
   3   0  19        4.36        0.04      3.87 o
 -10   1  19        2.39        4.73      2.85 o
  -9   1  19        0.08        2.10      2.62 o
  -8   1  19       12.98        9.20      2.84 o
  -7   1  19        0.07        0.12      2.26 o
  -6   1  19       13.96       13.69      2.92 o
  -5   1  19       28.50       28.29      3.36 o
  -4   1  19       31.49       32.39      2.44 o
  -3   1  19       16.48       20.38      3.03 o
  -2   1  19       39.77       53.64      4.01 o
  -1   1  19        1.66        3.54      2.34 o
   0   1  19        8.34        4.16      2.43 o
   1   1  19       12.48       10.80      2.89 o
   2   1  19        1.66        2.46      2.60 o
   3   1  19        9.66        7.82      1.65 o
   4   1  19        0.57       -1.40      1.40 o
 -10   2  19       40.40       47.47      4.57 o
  -9   2  19        0.33        2.39      2.69 o
  -8   2  19       24.78       26.33      3.51 o
  -7   2  19        4.35        3.66      2.43 o
  -6   2  19       11.19        7.99      2.94 o
  -5   2  19        0.20       -1.16      1.16 o
  -4   2  19       81.61       89.80      2.11 o
  -3   2  19        4.27        3.30      1.01 o
  -2   2  19        0.01        2.07      0.97 o
  -1   2  19       15.82       13.96      1.32 o
   0   2  19        1.74        0.94      1.08 o
   1   2  19        1.51        1.29      1.15 o
   2   2  19        0.27        0.61      1.52 o
   3   2  19        0.55        2.57      1.43 o
   4   2  19        0.00       -1.38      1.38 o
 -10   3  19       38.37       43.40      4.09 o
  -9   3  19       24.49       29.32      1.81 o
  -8   3  19       22.87       27.30      2.72 o
  -7   3  19       70.89       85.87      2.89 o
  -6   3  19       32.76       34.26      1.86 o
  -5   3  19        2.42        1.12      1.18 o
  -4   3  19        8.70        9.35      1.36 o
  -3   3  19        5.95       10.60      1.38 o
  -2   3  19       23.11       25.02      1.71 o
  -1   3  19        3.18        3.17      1.27 o
   0   3  19        5.77        5.31      1.74 o
   1   3  19        2.82        1.35      1.43 o
   2   3  19       39.30       50.83      2.47 o
   3   3  19       24.48       34.75      2.29 o
   4   3  19        9.27        8.27      5.35 o
  -9   4  19       17.76       26.44      2.08 o
  -8   4  19        2.44        2.45      1.36 o
  -7   4  19        1.08       -1.27      1.27 o
  -6   4  19        7.34        6.33      1.44 o
  -5   4  19        1.50       -0.18      1.20 o
  -4   4  19       14.53       18.71      1.53 o
  -3   4  19       10.57        8.01      1.37 o
  -2   4  19        1.76        3.41      1.25 o
  -1   4  19        2.90        4.91      1.44 o
   0   4  19       19.36       22.74      2.66 o
   1   4  19        1.76        1.09      1.67 o
   2   4  19        0.01       -0.70      1.71 o
   3   4  19        0.62       -0.76      1.81 o
  -8   5  19        3.82        5.35      1.79 o
  -7   5  19       26.05       26.53      3.05 o
  -6   5  19       73.98       84.65      3.58 o
  -5   5  19        0.17       -0.59      1.61 o
  -4   5  19        1.60       -0.25      1.28 o
  -3   5  19        0.88        1.46      1.89 o
  -2   5  19       34.90       42.30      2.43 o
  -1   5  19        1.61       -1.53      1.53 o
   0   5  19        3.44        2.74      1.74 o
   1   5  19        4.20        5.51      1.88 o
   2   5  19       39.81       47.36      3.76 o
  -7   6  19        0.54       -1.20      2.06 o
  -6   6  19       18.12       22.27      2.73 o
  -5   6  19        1.55        0.00      1.94 o
  -4   6  19        0.91       -0.45      1.50 o
  -3   6  19        0.93       -1.85      1.85 o
  -2   6  19       48.58       56.73      3.50 o
  -1   6  19       27.48       28.66      2.64 o
   0   6  19        0.32        2.03      2.31 o
   1   6  19        1.08       -1.04      2.26 o
  -5   7  19        8.61        8.30      2.42 o
  -4   7  19        0.22       -1.92      1.92 o
  -3   7  19        2.44        1.29      1.95 o
  -2   7  19        0.33       -1.89      1.89 o
  -1   7  19        0.88        1.14      1.84 o
 -10   0  20        5.12        0.79      3.97 o
  -8   0  20       10.04       20.11      4.88 o
  -6   0  20       67.82       63.94      6.42 o
  -4   0  20      149.64      149.96      6.59 o
  -2   0  20       39.99       33.99      5.11 o
   0   0  20        3.45       14.23      4.34 o
   2   0  20        2.94        3.04      4.15 o
  -9   1  20        2.27       -0.37      2.60 o
  -8   1  20        3.22        2.35      2.70 o
  -7   1  20       12.19       15.91      3.14 o
  -6   1  20        8.73        3.12      2.51 o
  -5   1  20        5.34        5.64      2.56 o
  -4   1  20        0.00        1.95      1.68 o
  -3   1  20       58.25       57.54      4.32 o
  -2   1  20       43.37       48.76      9.24 o
  -1   1  20        1.28        2.36      2.47 o
   0   1  20        6.56        9.63      4.46 o
   1   1  20        0.17       -1.50      2.33 o
   2   1  20        6.76        9.71      3.64 o
   3   1  20        6.25        3.56      3.22 o
  -9   2  20       19.49       21.07      3.58 o
  -8   2  20        9.86        9.80      5.19 o
  -7   2  20       27.33       25.01      3.58 o
  -6   2  20       28.11       24.38      5.26 o
  -5   2  20        3.32        4.65      2.85 o
  -4   2  20        3.52        3.93      1.72 o
  -3   2  20       44.47       41.03      3.18 o
  -2   2  20        6.31        4.47      1.29 o
  -1   2  20        9.03       12.58      1.23 o
   0   2  20        3.83        1.89      1.66 o
   1   2  20        9.73       10.68      1.44 o
   2   2  20        1.73        3.46      1.76 o
   3   2  20        0.63        0.19      1.35 o
  -9   3  20        1.66        1.08      2.73 o
  -8   3  20        8.29       12.74      1.32 o
  -7   3  20       21.94       25.98      2.10 o
  -6   3  20        2.67        1.07      1.41 o
  -5   3  20       22.99       27.04      2.19 o
  -4   3  20       12.58       12.67      1.28 o
  -3   3  20       13.22       13.56      1.37 o
  -2   3  20       66.60       68.74      2.58 o
  -1   3  20        1.54        1.46      1.25 o
   0   3  20        1.20       -0.30      1.27 o
   1   3  20        2.45        4.29      1.49 o
   2   3  20        0.09        0.46      1.58 o
  -8   4  20        2.02        1.10      1.43 o
  -7   4  20        8.46        6.25      1.55 o
  -6   4  20        9.12        7.44      1.50 o
  -5   4  20       58.87       61.81      2.55 o
  -4   4  20        0.11       -0.17      1.15 o
  -3   4  20        2.35        1.97      1.24 o
  -2   4  20        1.82        1.68      1.27 o
  -1   4  20        0.40       -1.32      1.32 o
   0   4  20        0.01       -1.37      1.37 o
   1   4  20       20.36       18.54      2.33 o
   2   4  20        0.39       -0.37      1.90 o
  -7   5  20        9.40       12.08      2.11 o
  -6   5  20        0.45        1.21      1.64 o
  -5   5  20        0.48        0.64      1.61 o
  -4   5  20        0.02       -1.31      1.31 o
  -3   5  20        3.31        1.94      1.65 o
  -2   5  20        2.35        2.41      1.56 o
  -1   5  20       38.99       42.30      2.80 o
   0   5  20       14.67       15.18      2.24 o
   1   5  20        1.14        2.59      1.92 o
  -6   6  20        0.22        0.24      4.54 o
  -5   6  20        2.06       -0.44      1.68 o
  -4   6  20        9.89       10.35      1.92 o
  -3   6  20        1.09       -0.26      2.00 o
  -2   6  20       23.16       26.48      2.64 o
  -1   6  20        0.32        2.56      2.02 o
  -9   0  21       16.16       15.71      4.99 o
  -7   0  21       40.30       47.93      6.32 o
  -5   0  21       43.61       41.59      5.69 o
  -3   0  21       15.93       16.23      4.28 o
  -1   0  21        9.60       10.21      4.18 o
   1   0  21       10.60       17.35      5.11 o
  -9   1  21        7.58       12.90      3.38 o
  -8   1  21       10.87       11.14      3.47 o
  -7   1  21        4.44        5.97      2.77 o
  -6   1  21        2.40        3.95      2.58 o
  -5   1  21       54.99       58.50      4.51 o
  -4   1  21       55.36       57.46      4.03 o
  -3   1  21       19.97       23.13      6.04 o
  -2   1  21       17.71       20.13      4.15 o
  -1   1  21        1.54        2.20      2.45 o
   0   1  21        2.53        5.95      2.85 o
   1   1  21        6.24        6.05      3.03 o
   2   1  21        0.59        4.09      5.13 o
  -8   2  21        9.56       13.87      3.23 o
  -7   2  21       11.89       19.67      3.48 o
  -6   2  21       56.11       54.56      4.52 o
  -5   2  21       19.50       13.83      3.72 o
  -4   2  21       19.46       18.45      2.32 o
  -3   2  21        4.64        3.92      2.12 o
  -2   2  21       19.46       13.63      3.11 o
  -1   2  21        9.52        7.56      2.77 o
   0   2  21        4.55        8.73      3.02 o
   1   2  21        9.19       15.92      3.97 o
   2   2  21        0.01       -0.05      2.59 o
  -8   3  21        2.04        1.94      2.65 o
  -7   3  21        2.03        2.74      2.64 o
  -6   3  21        1.80        1.49      1.01 o
  -5   3  21        0.43        0.32      1.50 o
  -4   3  21        2.15        2.42      1.10 o
  -3   3  21        0.17       -0.55      1.08 o
  -2   3  21        1.49       -1.16      1.16 o
  -1   3  21        4.77        4.53      1.41 o
   0   3  21       19.18       22.57      1.94 o
   1   3  21        7.43       13.75      1.86 o
  -7   4  21        5.17        7.95      1.57 o
  -6   4  21        5.02        6.29      1.50 o
  -5   4  21        1.26        0.42      1.40 o
  -4   4  21        7.40        6.48      1.41 o
  -3   4  21        2.40       -0.26      1.55 o
  -2   4  21        9.81       12.07      2.09 o
  -1   4  21        2.07       -1.49      1.49 o
   0   4  21        2.91       -1.63      1.63 o
  -5   5  21        6.92        5.19      1.90 o
  -4   5  21        0.01       -0.95      1.43 o
  -3   5  21        0.00       -1.49      1.49 o
  -2   5  21        0.02       -0.67      1.57 o
  -1   5  21       11.04        9.88      1.92 o
  -8   0  22       31.80       32.20      5.96 o
  -6   0  22       46.44       45.09      6.28 o
  -4   0  22       10.90        3.42      4.25 o
  -2   0  22       86.12       84.25      7.56 o
   0   0  22       46.33       66.01      7.40 o
  -7   1  22       12.21       15.85      3.39 o
  -6   1  22        3.28        5.94      2.76 o
  -5   1  22       10.97        5.68      2.88 o
  -4   1  22       14.27       15.42      2.34 o
  -3   1  22       34.21       36.64      4.09 o
  -2   1  22        7.70        9.84      3.08 o
  -1   1  22       13.67       13.53      3.77 o
   0   1  22        0.34       -0.21      5.24 o
  -7   2  22        0.11       -2.51      2.51 o
  -6   2  22       23.03       21.50      3.60 o
  -5   2  22        0.68       -2.17      4.54 o
  -4   2  22        0.17        0.52      1.81 o
  -3   2  22        6.09        0.68      2.21 o
  -2   2  22        1.18        1.21      2.72 o
  -1   2  22        6.13       10.60      3.17 o
   0   2  22        6.06        6.95      3.12 o
  -6   3  22        0.56        1.55      3.21 o
  -5   3  22       17.48       15.60      3.32 o
  -4   3  22        0.23        1.25      1.20 o
  -3   3  22        7.55       10.88      2.80 o
  -2   3  22        0.62        0.27      1.14 o
  -1   3  22        0.55       -1.44      1.44 o
  -5   4  22       13.45       11.03      1.71 o
  -4   4  22        0.39       -0.27      1.50 o
  -3   4  22        0.07        0.51      1.38 o
  -2   4  22        0.55       -3.01      3.21 o
  -5   0  23        8.08        1.05      4.07 o
  -3   0  23        6.77        6.63      4.48 o
  -5   1  23        0.10       -1.59      2.56 o
  -4   1  23        2.87        2.75      3.83 o
  -3   1  23        3.15        0.27      2.22 o
  -2   1  23        3.94        2.71      5.07 o
  -4   2  23        6.26        5.13      2.01 o
  -3   2  23        3.44        3.90      2.40 o
  -2   2  23        5.40        5.03      4.46 o
 
